# Supplementary material for: C G composition in transposon-derived genes is increased in FXD with perturbed immune system
Source: NAR Mol Med. 2024 Oct 10;1(4):ugae015. doi: 10.1093/narmme/ugae015 (PMC11500580; doi:10.1093/narmme/ugae015)
Supplement: ugae015_Supplemental_Files [file ugae015_Supplemental_Files.zip]

Archive with 2 entries (2 files):
- Suganuma(2)_SupplementalDataFigs1-10_Revision_NARMME-2024-020.R1_clean.pdf
- Suganuma_TableS1,2,3,4,5,6 (1)_Revision.xlsx
