# Supplementary material for: C G composition in transposon-derived genes is increased in FXD with perturbed immune system
Source: NAR Mol Med. 2024 Oct 10;1(4):ugae015. doi: 10.1093/narmme/ugae015 (PMC11500580; doi:10.1093/narmme/ugae015)
Supplement: ugae015_Supplemental_Files [file ugae015_Supplemental_Files.zip › Suganuma_TableS1,2,3,4,5,6 (1)_Revision.xlsx]

## Sheet: TableS1A_MOCS2poXDHpoDown-BP
Suganuma Supplementary Table S1A
2venn_Down.MOCS2-KDpolysome.XDH-Kdpolysome_174Genes_BP
BP.GOid	GOterm	numsiggenes_goterm	numgenes_goterm	numsiggenes_expected	percent_sig	percent_genome	pval	pval.BH	genes	gene_symbols
GO:0051170	import into nucleus	7	25	0.200074	0.0402299	0.00114985	7.92974e-10	3.7957e-07	ENSG00000182004,ENSG00000152147,ENSG00000181929,ENSG00000135486,ENSG00000092208,ENSG00000167088,ENSG00000100028	SNRPE,GEMIN6,PRKAG1,HNRNPA1,GEMIN2,SNRPD1,SNRPD3
GO:0000398	mRNA splicing, via spliceosome	15	272	2.1768	0.0862069	0.0125103	5.52981e-09	1.9852e-06	ENSG00000182004,ENSG00000115128,ENSG00000152147,ENSG00000240344,ENSG00000170860,ENSG00000136527,ENSG00000171566,ENSG00000164548,ENSG00000106355,ENSG00000128534,ENSG00000135486,ENSG00000120688,ENSG00000090060,ENSG00000167088,ENSG00000100028	SNRPE,SF3B6,GEMIN6,PPIL3,LSM3,TRA2B,PLRG1,TRA2A,LSM5,LSM8,HNRNPA1,WBP4,PAPOLA,SNRPD1,SNRPD3
GO:0008380	RNA splicing	16	326	2.60896	0.091954	0.014994	8.84721e-09	2.54092e-06	ENSG00000213516,ENSG00000182004,ENSG00000115128,ENSG00000152147,ENSG00000240344,ENSG00000170860,ENSG00000136527,ENSG00000171566,ENSG00000164548,ENSG00000106355,ENSG00000128534,ENSG00000135486,ENSG00000120688,ENSG00000092208,ENSG00000167088,ENSG00000100028	RBMXL1,SNRPE,SF3B6,GEMIN6,PPIL3,LSM3,TRA2B,PLRG1,TRA2A,LSM5,LSM8,HNRNPA1,WBP4,GEMIN2,SNRPD1,SNRPD3
GO:0006397	mRNA processing	17	416	3.32922	0.0977011	0.0191335	4.41949e-08	7.93298e-06	ENSG00000213516,ENSG00000182004,ENSG00000115128,ENSG00000152147,ENSG00000240344,ENSG00000170860,ENSG00000136527,ENSG00000171566,ENSG00000164548,ENSG00000106355,ENSG00000128534,ENSG00000135486,ENSG00000120688,ENSG00000092208,ENSG00000090060,ENSG00000167088,ENSG00000100028	RBMXL1,SNRPE,SF3B6,GEMIN6,PPIL3,LSM3,TRA2B,PLRG1,TRA2A,LSM5,LSM8,HNRNPA1,WBP4,GEMIN2,PAPOLA,SNRPD1,SNRPD3
GO:0000387	spliceosomal snRNP assembly	5	31	0.248091	0.0287356	0.00142581	4.44871e-06	0.000375785	ENSG00000182004,ENSG00000152147,ENSG00000092208,ENSG00000167088,ENSG00000100028	SNRPE,GEMIN6,GEMIN2,SNRPD1,SNRPD3
GO:0000245	spliceosomal complex assembly	5	37	0.296109	0.0287356	0.00170178	1.09782e-05	0.000685422	ENSG00000182004,ENSG00000152147,ENSG00000092208,ENSG00000167088,ENSG00000100028	SNRPE,GEMIN6,GEMIN2,SNRPD1,SNRPD3
GO:0031145	anaphase-promoting complex-dependent catabolic process	7	97	0.776286	0.0402299	0.00446141	1.30627e-05	0.000781584	ENSG00000143947,ENSG00000170142,ENSG00000127922,ENSG00000170312,ENSG00000100519,ENSG00000041357,ENSG00000004897	RPS27A,UBE2E1,SEM1,CDK1,PSMC6,PSMA4,CDC27
GO:0043161	proteasome-mediated ubiquitin-dependent protein catabolic process	10	231	1.84868	0.0574713	0.0106246	1.77958e-05	0.000946473	ENSG00000143947,ENSG00000113851,ENSG00000170142,ENSG00000177565,ENSG00000127922,ENSG00000170312,ENSG00000100519,ENSG00000078304,ENSG00000041357,ENSG00000004897	RPS27A,CRBN,UBE2E1,TBL1XR1,SEM1,CDK1,PSMC6,PPP2R5C,PSMA4,CDC27
GO:0061418	regulation of transcription from RNA polymerase II promoter in response to hypoxia	6	91	0.728268	0.0344828	0.00418545	9.15177e-05	0.00398241	ENSG00000143947,ENSG00000181061,ENSG00000127922,ENSG00000154582,ENSG00000100519,ENSG00000041357	RPS27A,HIGD1A,SEM1,ELOC,PSMC6,PSMA4
GO:0006119	oxidative phosphorylation	3	16	0.128047	0.0172414	0.000735903	0.0002613	0.00922285	ENSG00000173660,ENSG00000156467,ENSG00000172171	UQCRH,UQCRB,TEFM
GO:1902600	proton transmembrane transport	5	71	0.568209	0.0287356	0.00326557	0.000263327	0.00922285	ENSG00000173660,ENSG00000127184,ENSG00000189043,ENSG00000156467,ENSG00000131174	UQCRH,COX7C,NDUFA4,UQCRB,COX7B
GO:0032392	DNA geometric change	2	4	0.0320118	0.0114943	0.000183976	0.000378073	0.0123389	ENSG00000127989,ENSG00000189403	MTERF1,HMGB1
GO:0006283	transcription-coupled nucleotide-excision repair	5	81	0.648238	0.0287356	0.00372551	0.000485934	0.0151696	ENSG00000143947,ENSG00000106399,ENSG00000121022,ENSG00000020426,ENSG00000166200	RPS27A,RPA3,COPS5,MNAT1,COPS2
GO:0006357	regulation of transcription by RNA polymerase II	13	556	4.44964	0.0747126	0.0255726	0.0005577	0.0166845	ENSG00000117475,ENSG00000113387,ENSG00000155868,ENSG00000118418,ENSG00000154582,ENSG00000120533,ENSG00000236287,ENSG00000152944,ENSG00000189403,ENSG00000020426,ENSG00000108590,ENSG00000198157,ENSG00000180964	BLZF1,SUB1,MED7,HMGN3,ELOC,ENY2,ZBED5,MED21,HMGB1,MNAT1,MED31,HMGN5,TCEAL8
GO:0038061	NIK/NF-kappaB signaling	5	84	0.672247	0.0287356	0.00386349	0.000574342	0.0168317	ENSG00000143947,ENSG00000144744,ENSG00000127922,ENSG00000100519,ENSG00000041357	RPS27A,UBA3,SEM1,PSMC6,PSMA4
GO:0008616	queuosine biosynthetic process	2	5	0.0400147	0.0114943	0.00022997	0.000626802	0.0173094	ENSG00000115514,ENSG00000115539	TXNDC9,PDCL3
GO:0000715	nucleotide-excision repair, DNA damage recognition	3	23	0.184068	0.0172414	0.00105786	0.000793025	0.0199787	ENSG00000143947,ENSG00000121022,ENSG00000166200	RPS27A,COPS5,COPS2
GO:0006123	mitochondrial electron transport, cytochrome c to oxygen	3	23	0.184068	0.0172414	0.00105786	0.000793025	0.0199787	ENSG00000127184,ENSG00000189043,ENSG00000131174	COX7C,NDUFA4,COX7B
GO:0016579	protein deubiquitination	9	309	2.47291	0.0517241	0.0142121	0.000889299	0.0220178	ENSG00000143947,ENSG00000127922,ENSG00000121022,ENSG00000155100,ENSG00000170312,ENSG00000171862,ENSG00000100519,ENSG00000041357,ENSG00000187325	RPS27A,SEM1,COPS5,OTUD6B,CDK1,PTEN,PSMC6,PSMA4,TAF9B
GO:0070125	mitochondrial translational elongation	5	93	0.744274	0.0287356	0.00427744	0.000912637	0.0222127	ENSG00000243147,ENSG00000136522,ENSG00000163319,ENSG00000134056,ENSG00000136897	MRPL33,MRPL47,MRPS18C,MRPS36,MRPL50
GO:0070126	mitochondrial translational termination	5	95	0.76028	0.0287356	0.00436942	0.0010045	0.0234648	ENSG00000243147,ENSG00000136522,ENSG00000163319,ENSG00000134056,ENSG00000136897	MRPL33,MRPL47,MRPS18C,MRPS36,MRPL50
GO:0006120	mitochondrial electron transport, NADH to ubiquinone	4	57	0.456168	0.0229885	0.00262165	0.00112477	0.0252369	ENSG00000119013,ENSG00000189043,ENSG00000091140,ENSG00000183648	NDUFB3,NDUFA4,DLD,NDUFB1
GO:0006020	inositol metabolic process	2	7	0.0560206	0.0114943	0.000321958	0.00130247	0.0279155	ENSG00000145725,ENSG00000133731	PPIP5K2,IMPA1
GO:0046855	inositol phosphate dephosphorylation	2	9	0.0720265	0.0114943	0.000413945	0.00220939	0.0417458	ENSG00000133731,ENSG00000171862	IMPA1,PTEN
GO:0009060	aerobic respiration	3	33	0.264097	0.0172414	0.0015178	0.00230397	0.0429675	ENSG00000173660,ENSG00000203667,ENSG00000156467	UQCRH,COX20,UQCRB
GO:0000338	protein deneddylation	2	10	0.0800294	0.0114943	0.000459939	0.00274723	0.048704	ENSG00000121022,ENSG00000166200	COPS5,COPS2

## Sheet: TableS1B_MOCS2poXDHpoUP-BP
Suganuma Supplementary Table S1B
2venn_Up.MOCS2-KDpolysome.XDH-Kdpolysome_27Genes_BP
BP.GOid	GOterm	numsiggenes_goterm	numgenes_goterm	numsiggenes_expected	percent_sig	percent_genome	pval	pval.BH	genes	gene_symbols
GO:0006884	cell volume homeostasis	2	12	0.014902	0.0740741	0.000551927	9.72685e-05	0.0263806	ENSG00000124067,ENSG00000104783	SLC12A4,KCNN4
GO:0030198	extracellular matrix organization	4	214	0.265753	0.148148	0.0098427	0.000134079	0.0263806	ENSG00000158769,ENSG00000113296,ENSG00000186340,ENSG00000103196	F11R,THBS4,THBS2,CRISPLD2
GO:0002480	antigen processing and presentation of exogenous peptide antigen via MHC class I, TAP-independent	2	39	0.0484316	0.0740741	0.00179376	0.00106971	0.0263806	ENSG00000204525,ENSG00000234745	HLA-C,HLA-B
GO:0031648	protein destabilization	2	43	0.053399	0.0740741	0.00197774	0.00129959	0.0263806	ENSG00000148180,ENSG00000185164	GSN,NOMO2
GO:0043588	skin development	2	44	0.0546408	0.0740741	0.00202373	0.00136044	0.0263806	ENSG00000172818,ENSG00000196218	OVOL1,RYR1
GO:0016032	viral process	4	503	0.624644	0.148148	0.0231349	0.00325618	0.0299885	ENSG00000158769,ENSG00000143217,ENSG00000204525,ENSG00000234745	F11R,NECTIN4,HLA-C,HLA-B
GO:0051289	protein homotetramerization	2	75	0.0931377	0.0740741	0.00344954	0.00389728	0.0299885	ENSG00000132718,ENSG00000196218	SYT11,RYR1
GO:0002474	antigen processing and presentation of peptide antigen via MHC class I	2	80	0.0993469	0.0740741	0.00367951	0.00442107	0.0299885	ENSG00000204525,ENSG00000234745	HLA-C,HLA-B
GO:0043312	neutrophil degranulation	4	564	0.700396	0.148148	0.0259406	0.0048942	0.0299885	ENSG00000204525,ENSG00000234745,ENSG00000148180,ENSG00000103196	HLA-C,HLA-B,GSN,CRISPLD2
GO:0034976	response to endoplasmic reticulum stress	2	85	0.105556	0.0740741	0.00390948	0.00497567	0.0299885	ENSG00000113296,ENSG00000087074	THBS4,PPP1R15A
GO:0050731	positive regulation of peptidyl-tyrosine phosphorylation	2	87	0.10804	0.0740741	0.00400147	0.00520605	0.0305513	ENSG00000160712,ENSG00000113296	IL6R,THBS4
GO:0016525	negative regulation of angiogenesis	2	93	0.115491	0.0740741	0.00427744	0.00592617	0.0315342	ENSG00000113296,ENSG00000186340	THBS4,THBS2
GO:0046718	viral entry into host cell	2	102	0.126667	0.0740741	0.00469138	0.00708672	0.0315342	ENSG00000158769,ENSG00000143217	F11R,NECTIN4
GO:0060337	type I interferon signaling pathway	2	102	0.126667	0.0740741	0.00469138	0.00708672	0.0315342	ENSG00000204525,ENSG00000234745	HLA-C,HLA-B
GO:0007155	cell adhesion	4	650	0.807193	0.148148	0.0298961	0.00803916	0.0321927	ENSG00000158769,ENSG00000143217,ENSG00000113296,ENSG00000186340	F11R,NECTIN4,THBS4,THBS2
GO:0008544	epidermis development	2	111	0.137844	0.0740741	0.00510533	0.00834183	0.0321927	ENSG00000172818,ENSG00000128422	OVOL1,KRT17
GO:0002479	antigen processing and presentation of exogenous peptide antigen via MHC class I, TAP-dependent	2	139	0.172615	0.0740741	0.00639316	0.0128288	0.0391893	ENSG00000204525,ENSG00000234745	HLA-C,HLA-B
GO:0006915	apoptotic process	4	755	0.937586	0.148148	0.0347254	0.0134065	0.0393256	ENSG00000168918,ENSG00000173535,ENSG00000148180,ENSG00000087074	INPP5D,TNFRSF10C,GSN,PPP1R15A
GO:0071805	potassium ion transmembrane transport	2	143	0.177583	0.0740741	0.00657713	0.0135393	0.0393256	ENSG00000124067,ENSG00000104783	SLC12A4,KCNN4
GO:0006813	potassium ion transport	2	148	0.183792	0.0740741	0.0068071	0.0144511	0.0410109	ENSG00000124067,ENSG00000104783	SLC12A4,KCNN4
GO:0019882	antigen processing and presentation	2	148	0.183792	0.0740741	0.0068071	0.0144511	0.0410109	ENSG00000204525,ENSG00000234745	HLA-C,HLA-B
GO:0006816	calcium ion transport	2	154	0.191243	0.0740741	0.00708307	0.0155795	0.0415623	ENSG00000196218,ENSG00000104783	RYR1,KCNN4
GO:0060333	interferon-gamma-mediated signaling pathway	2	157	0.194968	0.0740741	0.00722105	0.0161576	0.0416548	ENSG00000204525,ENSG00000234745	HLA-C,HLA-B

## Sheet: TableS1C_XDHpoOnlyUP-BP
Suganuma Supplementary Table S1C
2venn_Up.XDH-KDpolysomeOnly_58Genes_BP
BP.GOid	GOterm	numsiggenes_goterm	numgenes_goterm	numsiggenes_expected	percent_sig	percent_genome	pval	pval.BH	genes	gene_symbols
GO:0051607	defense response to virus	17	187	0.49885	0.293103	0.00860086	5.3444e-22	3.79452e-19	ENSG00000187608,ENSG00000134321,ENSG00000115415,ENSG00000163840,ENSG00000119922,ENSG00000119917,ENSG00000185885,ENSG00000142089,ENSG00000185507,ENSG00000089127,ENSG00000111331,ENSG00000111335,ENSG00000135114,ENSG00000140464,ENSG00000108771,ENSG00000121060,ENSG00000130303	ISG15,RSAD2,STAT1,DTX3L,IFIT2,IFIT3,IFITM1,IFITM3,IRF7,OAS1,OAS3,OAS2,OASL,PML,DHX58,TRIM25,BST2
	type I interferon signaling pathway	14	102	0.2721	0.241379	0.00469138	8.47228e-21	3.00766e-18	ENSG00000187608,ENSG00000126709,ENSG00000134321,ENSG00000115415,ENSG00000119922,ENSG00000119917,ENSG00000185885,ENSG00000142089,ENSG00000185507,ENSG00000089127,ENSG00000111331,ENSG00000111335,ENSG00000135114,ENSG00000130303	ISG15,IFI6,RSAD2,STAT1,IFIT2,IFIT3,IFITM1,IFITM3,IRF7,OAS1,OAS3,OAS2,OASL,BST2
GO:0009615	response to virus	13	122	0.325453	0.224138	0.00561126	7.23561e-18	1.71243e-15	ENSG00000137965,ENSG00000134321,ENSG00000119922,ENSG00000119917,ENSG00000185885,ENSG00000142089,ENSG00000185507,ENSG00000089127,ENSG00000111331,ENSG00000111335,ENSG00000135114,ENSG00000108771,ENSG00000130303	IFI44,RSAD2,IFIT2,IFIT3,IFITM1,IFITM3,IRF7,OAS1,OAS3,OAS2,OASL,DHX58,BST2
GO:0045071	negative regulation of viral genome replication	9	49	0.130715	0.155172	0.0022537	6.75284e-15	1.19863e-12	ENSG00000187608,ENSG00000134321,ENSG00000178685,ENSG00000185885,ENSG00000142089,ENSG00000089127,ENSG00000111331,ENSG00000135114,ENSG00000130303	ISG15,RSAD2,PARP10,IFITM1,IFITM3,OAS1,OAS3,OASL,BST2
GO:0045087	innate immune response	17	670	1.78732	0.293103	0.0308159	1.0149e-12	1.44116e-10	ENSG00000187608,ENSG00000134321,ENSG00000163840,ENSG00000119922,ENSG00000119917,ENSG00000185885,ENSG00000142089,ENSG00000185507,ENSG00000089127,ENSG00000111331,ENSG00000111335,ENSG00000135114,ENSG00000140464,ENSG00000108771,ENSG00000121060,ENSG00000130303,ENSG00000100342	ISG15,RSAD2,DTX3L,IFIT2,IFIT3,IFITM1,IFITM3,IRF7,OAS1,OAS3,OAS2,OASL,PML,DHX58,TRIM25,BST2,APOL1
GO:0002376	immune system process	17	956	2.55027	0.293103	0.0439702	2.68711e-10	3.17974e-08	ENSG00000187608,ENSG00000134321,ENSG00000163840,ENSG00000168394,ENSG00000119922,ENSG00000119917,ENSG00000185885,ENSG00000142089,ENSG00000185507,ENSG00000089127,ENSG00000111331,ENSG00000111335,ENSG00000135114,ENSG00000140464,ENSG00000108771,ENSG00000121060,ENSG00000130303	ISG15,RSAD2,DTX3L,TAP1,IFIT2,IFIT3,IFITM1,IFITM3,IRF7,OAS1,OAS3,OAS2,OASL,PML,DHX58,TRIM25,BST2
GO:0035456	response to interferon-beta	4	9	0.0240088	0.0689655	0.000413945	5.68626e-09	5.76749e-07	ENSG00000115415,ENSG00000185885,ENSG00000142089,ENSG00000130303	STAT1,IFITM1,IFITM3,BST2
GO:0060333	interferon-gamma-mediated signaling pathway	8	157	0.418821	0.137931	0.00722105	8.72183e-09	7.74062e-07	ENSG00000115415,ENSG00000185507,ENSG00000089127,ENSG00000111331,ENSG00000111335,ENSG00000135114,ENSG00000140464,ENSG00000121060	STAT1,IRF7,OAS1,OAS3,OAS2,OASL,PML,TRIM25
GO:0035455	response to interferon-alpha	3	10	0.0266765	0.0517241	0.000459939	2.13335e-06	0.000137698	ENSG00000185885,ENSG00000142089,ENSG00000130303	IFITM1,IFITM3,BST2
GO:0032480	negative regulation of type I interferon production	4	37	0.098703	0.0689655	0.00170178	2.8192e-06	0.000166803	ENSG00000187608,ENSG00000156587,ENSG00000108771,ENSG00000121060	ISG15,UBE2L6,DHX58,TRIM25
GO:0016032	viral process	9	503	1.34183	0.155172	0.0231349	6.87464e-06	0.000375461	ENSG00000187608,ENSG00000134321,ENSG00000115415,ENSG00000168394,ENSG00000185507,ENSG00000110876,ENSG00000140464,ENSG00000108771,ENSG00000121060	ISG15,RSAD2,STAT1,TAP1,IRF7,SELPLG,PML,DHX58,TRIM25
GO:0034341	response to interferon-gamma	3	26	0.0693588	0.0517241	0.00119584	4.48407e-05	0.00227407	ENSG00000185885,ENSG00000142089,ENSG00000130303	IFITM1,IFITM3,BST2
GO:2000379	positive regulation of reactive oxygen species metabolic process	3	29	0.0773618	0.0517241	0.00133382	6.26612e-05	0.00296596	ENSG00000158125,ENSG00000113721,ENSG00000124762	XDH,PDGFRB,CDKN1A
GO:0046597	negative regulation of viral entry into host cell	3	31	0.0826971	0.0517241	0.00142581	7.67917e-05	0.00340763	ENSG00000185885,ENSG00000142089,ENSG00000121060	IFITM1,IFITM3,TRIM25
GO:0032020	ISG15-protein conjugation	2	6	0.0160059	0.0344828	0.000275964	0.000104191	0.00408516	ENSG00000187608,ENSG00000156587	ISG15,UBE2L6
GO:0001937	negative regulation of endothelial cell proliferation	3	35	0.0933677	0.0517241	0.00160979	0.000110969	0.00408516	ENSG00000158125,ENSG00000115415,ENSG00000113140	XDH,STAT1,SPARC
GO:0019985	translesion synthesis	3	36	0.0960353	0.0517241	0.00165578	0.000120829	0.00408516	ENSG00000187608,ENSG00000156587,ENSG00000121060	ISG15,UBE2L6,TRIM25
GO:0042771	intrinsic apoptotic signaling pathway in response to DNA damage by p53 class mediator	3	36	0.0960353	0.0517241	0.00165578	0.000120829	0.00408516	ENSG00000124762,ENSG00000140464,ENSG00000181026	CDKN1A,PML,AEN
GO:0051591	response to cAMP	3	48	0.128047	0.0517241	0.00220771	0.000286124	0.00918366	ENSG00000115415,ENSG00000113140,ENSG00000125740	STAT1,SPARC,FOSB
GO:0035457	cellular response to interferon-alpha	2	10	0.0266765	0.0344828	0.000459939	0.000310434	0.00918366	ENSG00000119922,ENSG00000119917	IFIT2,IFIT3
GO:0048146	positive regulation of fibroblast proliferation	3	52	0.138718	0.0517241	0.00239168	0.00036284	0.0103046	ENSG00000113721,ENSG00000124762,ENSG00000140464	PDGFRB,CDKN1A,PML
GO:0060285	cilium-dependent cell motility	2	11	0.0293441	0.0344828	0.000505933	0.000378768	0.0103433	ENSG00000158486,ENSG00000187775	DNAH3,DNAH17
GO:0032727	positive regulation of interferon-alpha production	2	13	0.0346794	0.0344828	0.000597921	0.000535322	0.0140325	ENSG00000115415,ENSG00000185507	STAT1,IRF7
GO:0034097	response to cytokine	3	60	0.160059	0.0517241	0.00275964	0.000553395	0.0140325	ENSG00000115415,ENSG00000113140,ENSG00000140464	STAT1,SPARC,PML
GO:0051412	response to corticosterone	2	15	0.0400147	0.0344828	0.000689909	0.000718158	0.0175825	ENSG00000124762,ENSG00000125740	CDKN1A,FOSB
GO:0055093	response to hyperoxia	2	17	0.04535	0.0344828	0.000781897	0.000927001	0.0212313	ENSG00000113721,ENSG00000124762	PDGFRB,CDKN1A
GO:0090398	cellular senescence	2	24	0.0640235	0.0344828	0.00110385	0.00185884	0.030064	ENSG00000124762,ENSG00000140464	CDKN1A,PML
GO:0016525	negative regulation of angiogenesis	3	93	0.248091	0.0517241	0.00427744	0.00197188	0.030064	ENSG00000115415,ENSG00000113140,ENSG00000140464	STAT1,SPARC,PML
GO:0042157	lipoprotein metabolic process	2	25	0.0666912	0.0344828	0.00114985	0.00201702	0.030064	ENSG00000221963,ENSG00000100342	APOL6,APOL1
GO:0002230	positive regulation of defense response to virus by host	2	27	0.0720265	0.0344828	0.00124184	0.00235186	0.030064	ENSG00000115415,ENSG00000163840	STAT1,DTX3L
GO:0009607	response to biotic stimulus	2	27	0.0720265	0.0344828	0.00124184	0.00235186	0.030064	ENSG00000185885,ENSG00000142089	IFITM1,IFITM3
GO:1902187	negative regulation of viral release from host cell	2	29	0.0773618	0.0344828	0.00133382	0.00271109	0.0300761	ENSG00000140464,ENSG00000121060	PML,TRIM25
GO:0016049	cell growth	2	31	0.0826971	0.0344828	0.00142581	0.00309446	0.0332889	ENSG00000120332,ENSG00000168003	TNN,SLC3A2
GO:0003341	cilium movement	2	37	0.098703	0.0344828	0.00170178	0.00438686	0.039822	ENSG00000158486,ENSG00000187775	DNAH3,DNAH17
GO:0030308	negative regulation of cell growth	3	127	0.338791	0.0517241	0.00584123	0.00475213	0.039822	ENSG00000124762,ENSG00000140464,ENSG00000130303	CDKN1A,PML,BST2
GO:0014070	response to organic cyclic compound	3	129	0.344127	0.0517241	0.00593322	0.00496337	0.039822	ENSG00000115415,ENSG00000113721,ENSG00000124762	STAT1,PDGFRB,CDKN1A
GO:0032956	regulation of actin cytoskeleton organization	2	49	0.130715	0.0344828	0.0022537	0.00758919	0.0476236	ENSG00000113721,ENSG00000130303	PDGFRB,BST2
GO:0009411	response to UV	2	51	0.13605	0.0344828	0.00234569	0.00820009	0.0485172	ENSG00000124762,ENSG00000140464	CDKN1A,PML

## Sheet: TableS1D_XDHpoOnlyDown290MF
Suganuma Supplementary Table S1D
2venn_Down.XDH-KDpolysomeOnly_290Genes_MF
MF.GOid	GOterm	numsiggenes_goterm	numgenes_goterm	numsiggenes_expected	percent_sig	percent_genome	pval	pval.BH	genes	gene_symbols
GO:0008312	7S RNA binding	3	8	0.106706	0.0103448	0.000367951	0.000125158	0.0115955	ENSG00000143742,ENSG00000174780,ENSG00000140319	SRP9,SRP72,SRP14
GO:0030366	molybdopterin synthase activity	2	2	0.0266765	0.00689655	9.19879e-05	0.000177303	0.0139626	ENSG00000164172,ENSG00000151332	MOCS2,MBIP
GO:0032427	GBD domain binding	2	2	0.0266765	0.00689655	9.19879e-05	0.000177303	0.0139626	ENSG00000070831,ENSG00000119729	CDC42,RHOQ
GO:0003735	structural constituent of ribosome	9	189	2.52093	0.0310345	0.00869285	0.00102131	0.0493651	ENSG00000116251,ENSG00000266472,ENSG00000132313,ENSG00000106603,ENSG00000147604,ENSG00000172172,ENSG00000229117,ENSG00000198015,ENSG00000165502	RPL22,MRPS21,MRPL35,COA1,RPL7,MRPL13,RPL41,MRPL42,RPL36AL
GO:0003743	translation initiation factor activity	5	58	0.773618	0.0172414	0.00266765	0.00104892	0.0493651	ENSG00000085760,ENSG00000144895,ENSG00000151247,ENSG00000122033,ENSG00000104131	MTIF2,EIF2A,EIF4E,MTIF3,EIF3J

## Sheet: Tables2
Suganuma Supplementary Table S2. List of LCLs.
Name of cells	Catalog ID	Diagnosis/Description	Sex	Age at sampling	The donor was diagnosed with the disease.	Remarks
TAS10	GM14687	APPARENTLY HEALTHY INDIVIDUAL	Male	35Y	No	Apparently Healthy individual with a body mass index (BMI) within normal range; non-obese control; body mass index = 24; 178 pounds
TAS23	AG14953	APPARENTLY HEALTHY INDIVIDUAL	Male	6Y	No	Participant in the "intra-abdominal fat and risk of disease in children and adolescents" study. The culture was initiated on 2/10/98 by transformation of lymphocytes with Epstein Barr virus. The culture grows in suspension and the cell morphology is spherical. The karyotype is 46,XY with 2% of the cells examined showing random chromosome loss.
TAS41	GM14537	APPARENTLY HEALTHY INDIVIDUAL	Male	20Y	No	Apparently Healthy individual with a body mass index (BMI) within normal range; non-obese control; body mass index = 23; 169 pounds; dyzygotic twin brother is GM14538; dyzygotic using 28 STRs
TAS42	GM14643	APPARENTLY HEALTHY INDIVIDUAL	Male	25Y		Apparently Healthy individual with a body mass index (BMI) within normal range; non-obese control; body mass index = 20; 125 pounds
TAS1	GM07861	FRAGILE X MENTAL RETARDATION SYNDROME	Male	25Y	Yes	Mental retardation; typical facies; large testes; hyperactive; self-mutilates; affected monozygotic twin brother is GM07862; CGG repeats in the FMR1 gene range from 351-400 as detected by PCR (normal size range is 5-45 repeats); full mutation (fully methylated) characteristic of Fragile X syndrome.
TAS18	GM06912	FRAGILE X MENTAL RETARDATION SYNDROME	Male	17Y	Yes	Ment retard & hyperactivity; 3 aff male cousins & 1 aff female cousin; pos for fra(X) in PBL; in lymph cult, 16% of cells are pos with FudR & 8% pos with methotrexate; neg for FMR-1 gene expression; aff male by Southern analysis
TAS20	GM06852	FRAGILE X MENTAL RETARDATION SYNDROME	Male	5Y	Yes	Seizures; borderline IQ; large ears; positive family history for fra(X) and mental retardation; 46,fra(X)(q27),Y in PBL but not observed in lymphoblast culture; son of GM06903A; affected male by Southern and PCR analyses; CGG repeats >200
TAS36	GM09237	FRAGILE X MENTAL RETARDATION SYNDROME	Male	5Y	Yes	Low-normal IQ; hyperactive; short attention span; 46,fra(X)(q27),Y in PBL; CGG repeats in the FMR1 gene range from 931-940 (normal size range is 5-45 repeats); full mutation (fully methylated) characteristic of Fragile X syndrome; son of GM09238.
TAS39	GM07365	FRAGILE X MENTAL RETARDATION SYNDROME	Male	35Y	Yes	Mental retardation; macro-orchidism; staccato, unclear speech; positive for fra(X) in PBL; 2% of lymphoblast cells are positive for the Xq27-28 fragile site; affected male by Southern analysis
TAS11	GM14893	APPARENTLY HEALTHY INDIVIDUAL	Female	35Y	No	Apparently Healthy individual with a body mass index (BMI) within normal range; non-obese control; body mass index = 19; 120 pounds
TAS22	GM13072	APPARENTLY HEALTHY INDIVIDUAL	Female	4Y	No	Line HSC93; congenital dislocated hip
TAS30	GM13069	APPARENTLY HEALTHY INDIVIDUAL	Female	27Y	No	46,XX ; the mean number of SCEs observed was 8 exchanges per cell examined
TAS43	GM14467	APPARENTLY HEALTHY INDIVIDUAL	Female	27Y	No	Apparently Healthy individual with a body mass index (BMI) within normal range; non-obese control; body mass index = 18; 113 pounds; family history of diabetes and asthma; monozygotic twin sister is GM14468; monozygotic using 28 STRs
TAS2	GM06863	FRAGILE X MENTAL RETARDATION SYNDROME	Female	32Y	No data	Average IQ; 1 affected son; 3 affected nephews; 1 affected niece; negative for fra(X) in PBL; carrier female by Southern analysis
TAS19	GM07063	FRAGILE X MENTAL RETARDATION SYNDROME	Female	16Y	Yes	Slow learner; 14/50 blood lymphocytes showed fra(X); 4 affected cousins; daughter of GM07064A; 7% of lymphoblasts were positive for the Xq27-28 fragile site; carrier female by Southern analysis
TAS21	GM13664	FRAGILE X MENTAL RETARDATION SYNDROME	Female	4Y	Yes	Developmental delay; FMR1 CGG repeats are 28(+/-3) on 1 chromosome and 49(+/-3) for the other X chromosome; subject does not have mental retardation but 1 allele is at the upper limit of normal,Transformat: Epstein-Barr Virus, Affected.
TAS29	GM06968	FRAGILE X MENTAL RETARDATION SYNDROME	Female	32Y	No data	Obligate carrier; clinically normal; 1% of PBL show fra(X) with FudR or MTX; affected uncle and nephew; father is a normal "carrier"; son is positive for fra (X); Proband is GM07071 Fibroblast; carrier of premutation by Southern analysis; CGG repeats are 107 and 32.
TAS48	GM02219	ACUTE LYMPHOCYTIC LEUKEMIA	Male	19Y	Yes	Transformant: Possibly Human T-cell Leukemia Virus. Line Molt-4; T lymphoblast cell line; all cells have 1p-, 6q-, 7p+, and an unknown marker chromosome; line is tetraploid; culture is positive for T cell 65,000 MW glycoprotein and negative for sIg and Ia (B cell) antigen
TAS49	GM03639	ACUTE LYMPHOCYTIC LEUKEMIA	Female	16Y	Yes	Transformant: Possibly Human T-cell Leukemia Virus. positive for T cell 65,000 MW glycoprotein and negative for sIg and Ia (B cell) antigen; all cells show 6q- and 11p+; 18% are near diploid, 72% are hypotetraploid, and all show random chromosome abnormalities
TAS50	GM03671	ACUTE LYMPHOCYTIC LEUKEMIA LYMPHOSARCOMA	Female	3Y	Yes	Transformant: Possibly Human T-cell Leukemia Virus.T cell line CCRF-CEM; virus particle free; positive for T cell 65,000 M.W. glycoprotein and negative for sIg and Ia (B cell) antigen; all cells show 8p-, -18, inv(X), and +20; 6% of cells are diploid, 94% tetraploid; all show random chromosome abnormalities
TAS51	GM04155	ACUTE LYMPHOCYTIC LEUKEMIA LYMPHOSARCOMA	Male	11Y	Yes	Transformant: Possibly Human T-cell Leukemia Virus. Negative for T cell 65,000 MW glycoprotein, sIg, & Ia(B cell) antigen; all cells nearly diploid with frequent chromosome loss; marker chromosome (13q-?) present in all cells

## Sheet: TableS3_61BPmales
Suganuma Supplementary Table S3. GO analysis (BP)_Males _TE-derived genes with changed splicing (61 genes)
ID	Description	GeneRatio	BgRatio	pvalue	p.adjust	qvalue	geneID	Count	ExpCount	Observed_VS_ExpCount	geneName
GO:1903265	positive regulation of tumor necrosis factor-mediated signaling pathway	20486	13/18674	0.000674503	0.394446	0.368457	ENSG00000151694/ENSG00000214078	2	0.04	2/0.04	ADAM17/CPNE1
GO:0006399	tRNA metabolic process	20546	195/18674	0.00277193	0.394446	0.368457	ENSG00000107371/ENSG00000043514/ENSG00000100416/ENSG00000140105	4	0.58	4/0.58	EXOSC3/TRIT1/TRMU/WARS1
GO:0045943	positive regulation of transcription by RNA polymerase I	20486	33/18674	0.0043937	0.394446	0.368457	ENSG00000013573/ENSG00000005100	2	0.1	2/0.1	DDX11/DHX33
GO:0045582	positive regulation of T cell differentiation	20515	117/18674	0.00521904	0.394446	0.368457	ENSG00000124508/ENSG00000114013/ENSG00000168421	3	0.35	3/0.35	BTN2A2/CD86/RHOH
GO:0045621	positive regulation of lymphocyte differentiation	20515	130/18674	0.00698411	0.394446	0.368457	ENSG00000124508/ENSG00000114013/ENSG00000168421	3	0.39	3/0.39	BTN2A2/CD86/RHOH
GO:0034612	response to tumor necrosis factor	20546	254/18674	0.00705762	0.394446	0.368457	ENSG00000151694/ENSG00000214078/ENSG00000100889/ENSG00000047188	4	0.76	4/0.76	ADAM17/CPNE1/PCK2/YTHDC2
GO:0006356	regulation of transcription by RNA polymerase I	20486	43/18674	0.00737162	0.394446	0.368457	ENSG00000013573/ENSG00000005100	2	0.13	2/0.13	DDX11/DHX33
GO:0002639	positive regulation of immunoglobulin production	20486	53/18674	0.0110362	0.394446	0.368457	ENSG00000114013/ENSG00000107371	2	0.16	2/0.16	CD86/EXOSC3
GO:0030217	T cell differentiation	20546	296/18674	0.0119097	0.394446	0.368457	ENSG00000151694/ENSG00000124508/ENSG00000114013/ENSG00000168421	4	0.89	4/0.89	ADAM17/BTN2A2/CD86/RHOH
GO:0001961	positive regulation of cytokine-mediated signaling pathway	20486	58/18674	0.0131129	0.394446	0.368457	ENSG00000151694/ENSG00000214078	2	0.17	2/0.17	ADAM17/CPNE1
GO:0010803	regulation of tumor necrosis factor-mediated signaling pathway	20486	58/18674	0.0131129	0.394446	0.368457	ENSG00000151694/ENSG00000214078	2	0.17	2/0.17	ADAM17/CPNE1
GO:0048168	regulation of neuronal synaptic plasticity	20486	58/18674	0.0131129	0.394446	0.368457	ENSG00000188603/ENSG00000175471	2	0.17	2/0.17	CLN3/MCTP1
GO:0006360	transcription by RNA polymerase I	20486	61/18674	0.0144342	0.394446	0.368457	ENSG00000013573/ENSG00000005100	2	0.18	2/0.18	DDX11/DHX33
GO:0032481	positive regulation of type I interferon production	20486	63/18674	0.0153458	0.394446	0.368457	ENSG00000005100/ENSG00000128604	2	0.19	2/0.19	DHX33/IRF5
GO:0045143	homologous chromosome segregation	20486	64/18674	0.0158106	0.394446	0.368457	ENSG00000100814/ENSG00000164611	2	0.19	2/0.19	CCNB1IP1/PTTG1
GO:0060760	positive regulation of response to cytokine stimulus	20486	65/18674	0.0162815	0.394446	0.368457	ENSG00000151694/ENSG00000214078	2	0.19	2/0.19	ADAM17/CPNE1
GO:0045580	regulation of T cell differentiation	20515	179/18674	0.0165574	0.394446	0.368457	ENSG00000124508/ENSG00000114013/ENSG00000168421	3	0.54	3/0.54	BTN2A2/CD86/RHOH
GO:1902107	positive regulation of leukocyte differentiation	20515	184/18674	0.0178052	0.394446	0.368457	ENSG00000124508/ENSG00000114013/ENSG00000168421	3	0.55	3/0.55	BTN2A2/CD86/RHOH
GO:1903708	positive regulation of hemopoiesis	20515	184/18674	0.0178052	0.394446	0.368457	ENSG00000124508/ENSG00000114013/ENSG00000168421	3	0.55	3/0.55	BTN2A2/CD86/RHOH
GO:0042987	amyloid precursor protein catabolic process	20486	69/18674	0.0182243	0.394446	0.368457	ENSG00000151694/ENSG00000188603	2	0.21	2/0.21	ADAM17/CLN3
GO:0006006	glucose metabolic process	20515	188/18674	0.0188404	0.394446	0.368457	ENSG00000140396/ENSG00000100889/ENSG00000152256	3	0.56	3/0.56	NCOA2/PCK2/PDK1
GO:0042130	negative regulation of T cell proliferation	20486	71/18674	0.0192308	0.394446	0.368457	ENSG00000124508/ENSG00000114013	2	0.21	2/0.21	BTN2A2/CD86
GO:0015986	ATP synthesis coupled proton transport	20486	75/18674	0.0213122	0.394446	0.368457	ENSG00000156411/ENSG00000213619	2	0.22	2/0.22	ATP5MPL/NDUFS3
GO:0002637	regulation of immunoglobulin production	20486	76/18674	0.0218467	0.394446	0.368457	ENSG00000114013/ENSG00000107371	2	0.23	2/0.23	CD86/EXOSC3
GO:0002237	response to molecule of bacterial origin	20546	359/18674	0.022532	0.394446	0.368457	ENSG00000151694/ENSG00000114013/ENSG00000128604/ENSG00000100889	4	1.08	4/1.08	ADAM17/CD86/IRF5/PCK2
GO:1901654	response to ketone	20515	205/18674	0.0236076	0.394446	0.368457	ENSG00000140396/ENSG00000100889/ENSG00000089157	3	0.61	3/0.61	NCOA2/PCK2/RPLP0
GO:0045619	regulation of lymphocyte differentiation	20515	210/18674	0.0251233	0.394446	0.368457	ENSG00000124508/ENSG00000114013/ENSG00000168421	3	0.63	3/0.63	BTN2A2/CD86/RHOH
GO:0009152	purine ribonucleotide biosynthetic process	20515	218/18674	0.0276556	0.394446	0.368457	ENSG00000156411/ENSG00000213619/ENSG00000152256	3	0.65	3/0.65	ATP5MPL/NDUFS3/PDK1
GO:0042180	cellular ketone metabolic process	20515	220/18674	0.0283093	0.394446	0.368457	ENSG00000188603/ENSG00000177225/ENSG00000152256	3	0.66	3/0.66	CLN3/GATD1/PDK1
GO:0051251	positive regulation of lymphocyte activation	20546	387/18674	0.0286599	0.394446	0.368457	ENSG00000124508/ENSG00000114013/ENSG00000107371/ENSG00000168421	4	1.16	4/1.16	BTN2A2/CD86/EXOSC3/RHOH
GO:0050672	negative regulation of lymphocyte proliferation	20486	88/18674	0.0286827	0.394446	0.368457	ENSG00000124508/ENSG00000114013	2	0.26	2/0.26	BTN2A2/CD86
GO:0032945	negative regulation of mononuclear cell proliferation	20486	89/18674	0.0292865	0.394446	0.368457	ENSG00000124508/ENSG00000114013	2	0.27	2/0.27	BTN2A2/CD86
GO:0031125	rRNA 3'-end processing	20455	10/18674	0.0295938	0.394446	0.368457	ENSG00000107371	1	0.03	1/0.03	EXOSC3
GO:0032070	regulation of deoxyribonuclease activity	20455	10/18674	0.0295938	0.394446	0.368457	ENSG00000013573	1	0.03	1/0.03	DDX11
GO:0035871	protein K11-linked deubiquitination	20455	10/18674	0.0295938	0.394446	0.368457	ENSG00000135913	1	0.03	1/0.03	USP37
GO:0061909	autophagosome-lysosome fusion	20455	10/18674	0.0295938	0.394446	0.368457	ENSG00000188603	1	0.03	1/0.03	CLN3
GO:1901838	positive regulation of transcription of nucleolar large rRNA by RNA polymerase I	20455	10/18674	0.0295938	0.394446	0.368457	ENSG00000013573	1	0.03	1/0.03	DDX11
GO:1905244	regulation of modification of synaptic structure	20455	10/18674	0.0295938	0.394446	0.368457	ENSG00000188603	1	0.03	1/0.03	CLN3
GO:1990700	nucleolar chromatin organization	20455	10/18674	0.0295938	0.394446	0.368457	ENSG00000013573	1	0.03	1/0.03	DDX11
GO:0006400	tRNA modification	20486	92/18674	0.0311283	0.394446	0.368457	ENSG00000043514/ENSG00000100416	2	0.28	2/0.28	TRIT1/TRMU(ch22q13.31)
GO:0019318	hexose metabolic process	20515	229/18674	0.0313527	0.394446	0.368457	ENSG00000140396/ENSG00000100889/ENSG00000152256	3	0.69	3/0.69	NCOA2/PCK2/PDK1
GO:0009260	ribonucleotide biosynthetic process	20515	232/18674	0.0324041	0.394446	0.368457	ENSG00000156411/ENSG00000213619/ENSG00000152256	3	0.7	3/0.7	ATP5MPL/NDUFS3/PDK1
GO:0006086	acetyl-CoA biosynthetic process from pyruvate	20455	11/18674	0.0325054	0.394446	0.368457	ENSG00000152256	1	0.03	1/0.03	PDK1
GO:0008611	ether lipid biosynthetic process	20455	11/18674	0.0325054	0.394446	0.368457	ENSG00000116906	1	0.03	1/0.03	GNPAT
GO:0010835	regulation of protein ADP-ribosylation	20455	11/18674	0.0325054	0.394446	0.368457	ENSG00000140105	1	0.03	1/0.03	WARS1
GO:0034427	nuclear-transcribed mRNA catabolic process, exonucleolytic, 3'-5'	20455	11/18674	0.0325054	0.394446	0.368457	ENSG00000107371	1	0.03	1/0.03	EXOSC3
GO:0042762	regulation of sulfur metabolic process	20455	11/18674	0.0325054	0.394446	0.368457	ENSG00000152256	1	0.03	1/0.03	PDK1
GO:0042996	regulation of Golgi to plasma membrane protein transport	20455	11/18674	0.0325054	0.394446	0.368457	ENSG00000188603	1	0.03	1/0.03	CLN3
GO:0045628	regulation of T-helper 2 cell differentiation	20455	11/18674	0.0325054	0.394446	0.368457	ENSG00000114013	1	0.03	1/0.03	CD86
GO:0046504	glycerol ether biosynthetic process	20455	11/18674	0.0325054	0.394446	0.368457	ENSG00000116906	1	0.03	1/0.03	GNPAT
GO:0072711	cellular response to hydroxyurea	20455	11/18674	0.0325054	0.394446	0.368457	ENSG00000013573	1	0.03	1/0.03	DDX11
GO:0097384	cellular lipid biosynthetic process	20455	11/18674	0.0325054	0.394446	0.368457	ENSG00000116906	1	0.03	1/0.03	GNPAT
GO:0071356	cellular response to tumor necrosis factor	20515	234/18674	0.0331152	0.394446	0.368457	ENSG00000151694/ENSG00000214078/ENSG00000100889	3	0.7	3/0.7	ADAM17/CPNE1/PCK2
GO:0042982	amyloid precursor protein metabolic process	20486	96/18674	0.0336537	0.394446	0.368457	ENSG00000151694/ENSG00000188603	2	0.29	2/0.29	ADAM17/CLN3
GO:0070664	negative regulation of leukocyte proliferation	20486	97/18674	0.0342972	0.394446	0.368457	ENSG00000124508/ENSG00000114013	2	0.29	2/0.29	BTN2A2/CD86
GO:0006164	purine nucleotide biosynthetic process	20515	239/18674	0.0349287	0.394446	0.368457	ENSG00000156411/ENSG00000213619/ENSG00000152256	3	0.72	3/0.72	ATP5MPL/NDUFS3/PDK1
GO:0046390	ribose phosphate biosynthetic process	20515	239/18674	0.0349287	0.394446	0.368457	ENSG00000156411/ENSG00000213619/ENSG00000152256	3	0.72	3/0.72	ATP5MPL/NDUFS3/PDK1
GO:0003306	Wnt signaling pathway involved in heart development	20455	12/18674	0.0354085	0.394446	0.368457	ENSG00000198796	1	0.04	1/0.04	ALPK2
GO:0031126	sno(s)RNA 3'-end processing	20455	12/18674	0.0354085	0.394446	0.368457	ENSG00000107371	1	0.04	1/0.04	EXOSC3
GO:0044857	plasma membrane raft organization	20455	12/18674	0.0354085	0.394446	0.368457	ENSG00000188603	1	0.04	1/0.04	CLN3
GO:0072584	caveolin-mediated endocytosis	20455	12/18674	0.0354085	0.394446	0.368457	ENSG00000188603	1	0.04	1/0.04	CLN3
GO:0072710	response to hydroxyurea	20455	12/18674	0.0354085	0.394446	0.368457	ENSG00000013573	1	0.04	1/0.04	DDX11
GO:0090160	Golgi to lysosome transport	20455	12/18674	0.0354085	0.394446	0.368457	ENSG00000188603	1	0.04	1/0.04	CLN3
GO:0106049	regulation of cellular response to osmotic stress	20455	12/18674	0.0354085	0.394446	0.368457	ENSG00000188603	1	0.04	1/0.04	CLN3
GO:1900227	positive regulation of NLRP3 inflammasome complex assembly	20455	12/18674	0.0354085	0.394446	0.368457	ENSG00000005100	1	0.04	1/0.04	DHX33
GO:1901503	ether biosynthetic process	20455	12/18674	0.0354085	0.394446	0.368457	ENSG00000116906	1	0.04	1/0.04	GNPAT
GO:1903826	arginine transmembrane transport	20455	12/18674	0.0354085	0.394446	0.368457	ENSG00000188603	1	0.04	1/0.04	CLN3
GO:1904177	regulation of adipose tissue development	20455	12/18674	0.0354085	0.394446	0.368457	ENSG00000140396	1	0.04	1/0.04	NCOA2
GO:0030098	lymphocyte differentiation	20546	419/18674	0.0367762	0.394446	0.368457	ENSG00000151694/ENSG00000124508/ENSG00000114013/ENSG00000168421	4	1.26	4/1.26	ADAM17/BTN2A2/CD86/RHOH
GO:0045132	meiotic chromosome segregation	20486	101/18674	0.0369192	0.394446	0.368457	ENSG00000100814/ENSG00000164611	2	0.3	2/0.3	CCNB1IP1/PTTG1
GO:0014889	muscle atrophy	20455	13/18674	0.038303	0.394446	0.368457	ENSG00000285053	1	0.04	1/0.04	AL357556.3
GO:0032494	response to peptidoglycan	20455	13/18674	0.038303	0.394446	0.368457	ENSG00000128604	1	0.04	1/0.04	IRF5
GO:0043928	exonucleolytic catabolism of deadenylated mRNA	20455	13/18674	0.038303	0.394446	0.368457	ENSG00000107371	1	0.04	1/0.04	EXOSC3
GO:0045006	DNA deamination	20455	13/18674	0.038303	0.394446	0.368457	ENSG00000107371	1	0.04	1/0.04	EXOSC3
GO:0045741	positive regulation of epidermal growth factor-activated receptor activity	20455	13/18674	0.038303	0.394446	0.368457	ENSG00000151694	1	0.04	1/0.04	ADAM17
GO:0048548	regulation of pinocytosis	20455	13/18674	0.038303	0.394446	0.368457	ENSG00000188603	1	0.04	1/0.04	CLN3
GO:0090646	mitochondrial tRNA processing	20455	13/18674	0.038303	0.394446	0.368457	ENSG00000043514	1	0.04	1/0.04	TRIT1
GO:0005996	monosaccharide metabolic process	20515	248/18674	0.0383208	0.394446	0.368457	ENSG00000140396/ENSG00000100889/ENSG00000152256	3	0.74	3/0.74	NCOA2/PCK2/PDK1
GO:0050870	positive regulation of T cell activation	20515	248/18674	0.0383208	0.394446	0.368457	ENSG00000124508/ENSG00000114013/ENSG00000168421	3	0.74	3/0.74	BTN2A2/CD86/RHOH
GO:0072522	purine-containing compound biosynthetic process	20515	248/18674	0.0383208	0.394446	0.368457	ENSG00000156411/ENSG00000213619/ENSG00000152256	3	0.74	3/0.74	ATP5MPL/NDUFS3/PDK1
GO:0000082	G1/S transition of mitotic cell cycle	20515	250/18674	0.0390968	0.394446	0.368457	ENSG00000151694/ENSG00000124508/ENSG00000135913	3	0.75	3/0.75	ADAM17/BTN2A2/USP37
GO:0006754	ATP biosynthetic process	20486	105/18674	0.039616	0.394446	0.368457	ENSG00000156411/ENSG00000213619	2	0.31	2/0.31	ATP5MPL/NDUFS3
GO:0032479	regulation of type I interferon production	20486	105/18674	0.039616	0.394446	0.368457	ENSG00000005100/ENSG00000128604	2	0.31	2/0.31	DHX33/IRF5
GO:0032606	type I interferon production	20486	105/18674	0.039616	0.394446	0.368457	ENSG00000005100/ENSG00000128604	2	0.31	2/0.31	DHX33/IRF5
GO:1901655	cellular response to ketone	20486	105/18674	0.039616	0.394446	0.368457	ENSG00000100889/ENSG00000089157	2	0.31	2/0.31	PCK2/RPLP0
GO:0016485	protein processing	20515	252/18674	0.0398808	0.394446	0.368457	ENSG00000151694/ENSG00000188603/ENSG00000179818	3	0.76	3/0.76	ADAM17/CLN3/PCBP1-AS1
GO:0010906	regulation of glucose metabolic process	20486	107/18674	0.0409919	0.394446	0.368457	ENSG00000140396/ENSG00000152256	2	0.32	2/0.32	NCOA2/PDK1
GO:0045017	glycerolipid biosynthetic process	20515	255/18674	0.0410719	0.394446	0.368457	ENSG00000188603/ENSG00000116906/ENSG00000100889	3	0.76	3/0.76	CLN3/GNPAT/PCK2
GO:0002467	germinal center formation	20455	14/18674	0.0411889	0.394446	0.368457	ENSG00000151694	1	0.04	1/0.04	ADAM17
GO:0002836	positive regulation of response to tumor cell	20455	14/18674	0.0411889	0.394446	0.368457	ENSG00000145868	1	0.04	1/0.04	FBXO38
GO:0002839	positive regulation of immune response to tumor cell	20455	14/18674	0.0411889	0.394446	0.368457	ENSG00000145868	1	0.04	1/0.04	FBXO38
GO:0006521	regulation of cellular amino acid metabolic process	20455	14/18674	0.0411889	0.394446	0.368457	ENSG00000188603	1	0.04	1/0.04	CLN3
GO:0010269	response to selenium ion	20455	14/18674	0.0411889	0.394446	0.368457	ENSG00000089157	1	0.04	1/0.04	RPLP0
GO:0016078	tRNA catabolic process	20455	14/18674	0.0411889	0.394446	0.368457	ENSG00000107371	1	0.04	1/0.04	EXOSC3
GO:0034085	establishment of sister chromatid cohesion	20455	14/18674	0.0411889	0.394446	0.368457	ENSG00000013573	1	0.04	1/0.04	DDX11
GO:0035563	positive regulation of chromatin binding	20455	14/18674	0.0411889	0.394446	0.368457	ENSG00000013573	1	0.04	1/0.04	DDX11
GO:0043144	sno(s)RNA processing	20455	14/18674	0.0411889	0.394446	0.368457	ENSG00000107371	1	0.04	1/0.04	EXOSC3
GO:0046185	aldehyde catabolic process	20455	14/18674	0.0411889	0.394446	0.368457	ENSG00000177225	1	0.04	1/0.04	GATD1
GO:0071027	nuclear RNA surveillance	20455	14/18674	0.0411889	0.394446	0.368457	ENSG00000107371	1	0.04	1/0.04	EXOSC3
GO:1904294	positive regulation of ERAD pathway	20455	14/18674	0.0411889	0.394446	0.368457	ENSG00000104969	1	0.04	1/0.04	SGTA
GO:0006090	pyruvate metabolic process	20486	108/18674	0.0416866	0.394446	0.368457	ENSG00000100889/ENSG00000152256	2	0.32	2/0.32	PCK2/PDK1 (Ch2q31.1)
GO:0002696	positive regulation of leukocyte activation	20546	437/18674	0.0418714	0.394446	0.368457	ENSG00000124508/ENSG00000114013/ENSG00000107371/ENSG00000168421	4	1.31	4/1.31	BTN2A2/CD86/EXOSC3/RHOH
GO:0033209	tumor necrosis factor-mediated signaling pathway	20486	110/18674	0.0430892	0.394446	0.368457	ENSG00000151694/ENSG00000214078	2	0.33	2/0.33	ADAM17/CPNE1
GO:0002699	positive regulation of immune effector process	20515	260/18674	0.043097	0.394446	0.368457	ENSG00000114013/ENSG00000107371/ENSG00000145868	3	0.78	3/0.78	CD86/EXOSC3/FBXO38
GO:1901222	regulation of NIK/NF-kappaB signaling	20486	111/18674	0.0437972	0.394446	0.368457	ENSG00000114013/ENSG00000214078	2	0.33	2/0.33	CD86/CPNE1
GO:0009071	serine family amino acid catabolic process	20455	15/18674	0.0440664	0.394446	0.368457	ENSG00000132330	1	0.04	1/0.04	SCLY(Ch2q37.3)
GO:0045064	T-helper 2 cell differentiation	20455	15/18674	0.0440664	0.394446	0.368457	ENSG00000114013	1	0.04	1/0.04	CD86
GO:0045475	locomotor rhythm	20455	15/18674	0.0440664	0.394446	0.368457	ENSG00000140396	1	0.04	1/0.04	NCOA2
GO:0046007	negative regulation of activated T cell proliferation	20455	15/18674	0.0440664	0.394446	0.368457	ENSG00000124508	1	0.04	1/0.04	BTN2A2
GO:0046459	short-chain fatty acid metabolic process	20455	15/18674	0.0440664	0.394446	0.368457	ENSG00000100889	1	0.04	1/0.04	PCK2
GO:0047484	regulation of response to osmotic stress	20455	15/18674	0.0440664	0.394446	0.368457	ENSG00000188603	1	0.04	1/0.04	CLN3
GO:0090385	phagosome-lysosome fusion	20455	15/18674	0.0440664	0.394446	0.368457	ENSG00000188603	1	0.04	1/0.04	CLN3
GO:1901836	regulation of transcription of nucleolar large rRNA by RNA polymerase I	20455	15/18674	0.0440664	0.394446	0.368457	ENSG00000013573	1	0.04	1/0.04	DDX11
GO:0002824	positive regulation of adaptive immune response based on somatic recombination of immune receptors built from immunoglobulin superfamily domains	20486	112/18674	0.0445095	0.394446	0.368457	ENSG00000107371/ENSG00000145868	2	0.34	2/0.34	EXOSC3/FBXO38
GO:0009206	purine ribonucleoside triphosphate biosynthetic process	20486	115/18674	0.0466722	0.394446	0.368457	ENSG00000156411/ENSG00000213619	2	0.34	2/0.34	ATP5MPL /NDUFS
GO:0006620	posttranslational protein targeting to endoplasmic reticulum membrane	20455	16/18674	0.0469354	0.394446	0.368457	ENSG00000104969	1	0.05	1/0.05	SGTA
GO:0010820	positive regulation of T cell chemotaxis	20455	16/18674	0.0469354	0.394446	0.368457	ENSG00000151694	1	0.05	1/0.05	ADAM17
GO:0023035	CD40 signaling pathway	20455	16/18674	0.0469354	0.394446	0.368457	ENSG00000114013	1	0.05	1/0.05	CD86
GO:0042182	ketone catabolic process	20455	16/18674	0.0469354	0.394446	0.368457	ENSG00000177225	1	0.05	1/0.05	GATD1
GO:0048934	peripheral nervous system neuron differentiation	20455	16/18674	0.0469354	0.394446	0.368457	ENSG00000285053	1	0.05	1/0.05	AL357556.3
GO:0048935	peripheral nervous system neuron development	20455	16/18674	0.0469354	0.394446	0.368457	ENSG00000285053	1	0.05	1/0.05	AL357556.3
GO:0070365	hepatocyte differentiation	20455	16/18674	0.0469354	0.394446	0.368457	ENSG00000100889	1	0.05	1/0.05	PCK2
GO:0071025	RNA surveillance	20455	16/18674	0.0469354	0.394446	0.368457	ENSG00000107371	1	0.05	1/0.05	EXOSC3
GO:0050867	positive regulation of cell activation	20546	454/18674	0.0470359	0.394446	0.368457	ENSG00000124508/ENSG00000114013/ENSG00000107371/ENSG00000168421	4	1.36	4/1.36	BTN2A2/CD86/EXOSC3/RHOH
GO:0009145	purine nucleoside triphosphate biosynthetic process	20486	116/18674	0.0474016	0.394446	0.368457	ENSG00000156411/ENSG00000213619	2	0.35	2/0.35	ATP5MPL/NDUFS3
GO:0002708	positive regulation of lymphocyte mediated immunity	20486	117/18674	0.0481352	0.394446	0.368457	ENSG00000107371/ENSG00000145868	2	0.35	2/0.35	EXOSC3/FBXO38
GO:1903039	positive regulation of leukocyte cell-cell adhesion	20515	272/18674	0.0481588	0.394446	0.368457	ENSG00000124508/ENSG00000114013/ENSG00000168421	3	0.82	3/0.82	BTN2A2/CD86/RHOH
GO:0002821	positive regulation of adaptive immune response	20486	118/18674	0.048873	0.394446	0.368457	ENSG00000107371/ENSG00000145868	2	0.35	2/0.35	EXOSC3/FBXO38
GO:0002098	tRNA wobble uridine modification	20455	17/18674	0.0497959	0.394446	0.368457	ENSG00000100416	1	0.05	1/0.05	TRMU
GO:0006089	lactate metabolic process	20455	17/18674	0.0497959	0.394446	0.368457	ENSG00000177225	1	0.05	1/0.05	GATD1
GO:0007000	nucleolus organization	20455	17/18674	0.0497959	0.394446	0.368457	ENSG00000013573	1	0.05	1/0.05	DDX11
GO:0010819	regulation of T cell chemotaxis	20455	17/18674	0.0497959	0.394446	0.368457	ENSG00000151694	1	0.05	1/0.05	ADAM17
GO:0016074	sno(s)RNA metabolic process	20455	17/18674	0.0497959	0.394446	0.368457	ENSG00000107371	1	0.05	1/0.05	EXOSC3
GO:0048172	regulation of short-term neuronal synaptic plasticity	20455	17/18674	0.0497959	0.394446	0.368457	ENSG00000188603	1	0.05	1/0.05	CLN3
GO:0071816	tail-anchored membrane protein insertion into ER membrane	20455	17/18674	0.0497959	0.394446	0.368457	ENSG00000104969	1	0.05	1/0.05	SGTA

## Sheet: TableS3_81BPFemale
Suganuma Supplementary Table S3. GO analysis (BP)_Females_TE-derived genes with changed splicing (81 genes)
ID	Description	GeneRatio	BgRatio	pvalue	p.adjust	qvalue	geneID	Count	ExpCount	Observed_VS_ExpCount	geneName
GO:0043379	memory T cell differentiation	24532	13/18674	1.2305e-05	0.0119577	0.0103755	ENSG00000117335/ENSG00000196126/ENSG00000165699	3	0.05	3/0.05	CD46/HLA-DRB1/TSC1
GO:0090715	immunological memory formation process	24532	14/18674	1.56207e-05	0.0119577	0.0103755	ENSG00000117335/ENSG00000196126/ENSG00000165699	3	0.05	3/0.05	CD46/HLA-DRB1/TSC1
GO:0090713	immunological memory process	24532	17/18674	2.89575e-05	0.014778	0.0128226	ENSG00000117335/ENSG00000196126/ENSG00000165699	3	0.06	3/0.06	CD46/HLA-DRB1/TSC1
GO:0045591	positive regulation of regulatory T cell differentiation	24532	23/18674	7.42638e-05	0.0284245	0.0246634	ENSG00000117335/ENSG00000143507/ENSG00000196126	3	0.08	3/0.08	CD46/DUSP10/HLA-DRB1
GO:0006913	nucleocytoplasmic transport	24654	328/18674	0.000170487	0.0435025	0.0377464	ENSG00000122566/ENSG00000169251/ENSG00000129197/ENSG00000112081/ENSG00000079134/ENSG00000165699/ENSG00000103197	7	1.18	7/1.18	HNRNPA2B1/NMD3/RPAIN/SRSF3/THOC1/TSC1/TSC2
GO:0051169	nuclear transport	24654	328/18674	0.000170487	0.0435025	0.0377464	ENSG00000122566/ENSG00000169251/ENSG00000129197/ENSG00000112081/ENSG00000079134/ENSG00000165699/ENSG00000103197	7	1.18	7/1.18	HNRNPA2B1/NMD3/RPAIN/SRSF3/THOC1/TSC1/TSC2
GO:0016242	negative regulation of macroautophagy	24532	35/18674	0.000266132	0.0468348	0.0406377	ENSG00000141458/ENSG00000165699/ENSG00000103197	3	0.13	3/0.13	NPC1/TSC1/TSC2
GO:0045589	regulation of regulatory T cell differentiation	24532	36/18674	0.000289583	0.0468348	0.0406377	ENSG00000117335/ENSG00000143507/ENSG00000196126	3	0.13	3/0.13	CD46/DUSP10/HLA-DRB1
GO:0006405	RNA export from nucleus	24563	89/18674	0.000293826	0.0468348	0.0406377	ENSG00000122566/ENSG00000112081/ENSG00000079134/ENSG00000165699	4	0.32	4/0.32	HNRNPA2B1/SRSF3/THOC1/TSC1
GO:0051168	nuclear export	24593	164/18674	0.00030591	0.0468348	0.0406377	ENSG00000122566/ENSG00000169251/ENSG00000112081/ENSG00000079134/ENSG00000165699	5	0.59	5/0.59	HNRNPA2B1/NMD3/SRSF3/THOC1/TSC1
GO:0045066	regulatory T cell differentiation	24532	39/18674	0.00036782	0.0511938	0.0444199	ENSG00000117335/ENSG00000143507/ENSG00000196126	3	0.14	3/0.14	CD46/DUSP10/HLA-DRB1
GO:0050777	negative regulation of immune response	24593	190/18674	0.000599437	0.0731777	0.0634949	ENSG00000117335/ENSG00000143507/ENSG00000196126/ENSG00000129084/ENSG00000079134	5	0.68	5/0.68	CD46/DUSP10/HLA-DRB1/PSMA1/THOC1
GO:0007626	locomotory behavior	24593	198/18674	0.000722241	0.0731777	0.0634949	ENSG00000126522/ENSG00000141458/ENSG00000007168/ENSG00000165699/ENSG00000114062	5	0.71	5/0.71	ASL/NPC1/PAFAH1B1/TSC1/UBE3A
GO:0016032	viral process	24654	417/18674	0.000722418	0.0731777	0.0634949	ENSG00000117335/ENSG00000196126/ENSG00000141458/ENSG00000070756/ENSG00000188313/ENSG00000136840/ENSG00000115415	7	1.5	7/1.5	CD46/HLA-DRB1/NPC1/PABPC1/PLSCR1/ST6GALNAC4/STAT1
GO:0051701	biological process involved in interaction with host	24593	202/18674	0.000790272	0.0731777	0.0634949	ENSG00000117335/ENSG00000196126/ENSG00000141458/ENSG00000188313/ENSG00000079134	5	0.72	5/0.72	CD46/HLA-DRB1/NPC1/PLSCR1/THOC1
GO:0032007	negative regulation of TOR signaling	24532	51/18674	0.000812792	0.0731777	0.0634949	ENSG00000249915/ENSG00000165699/ENSG00000103197	3	0.18	3/0.18	PDCD6/TSC1/TSC2
GO:0043380	regulation of memory T cell differentiation	24504	12/18674	0.000817771	0.0731777	0.0634949	ENSG00000117335/ENSG00000196126	2	0.04	2/0.04	CD46/HLA-DRB1
GO:0051496	positive regulation of stress fiber assembly	24532	52/18674	0.000860351	0.0731777	0.0634949	ENSG00000115355/ENSG00000149269/ENSG00000165699	3	0.19	3/0.19	CCDC88A/PAK1/TSC1
GO:0031929	TOR signaling	24563	129/18674	0.00119007	0.0958947	0.0832061	ENSG00000115355/ENSG00000249915/ENSG00000165699/ENSG00000103197	4	0.46	4/0.46	CCDC88A/PDCD6/TSC1/TSC2
GO:0008380	RNA splicing	24654	467/18674	0.00139435	0.102517	0.0889524	ENSG00000100201/ENSG00000122566/ENSG00000070756/ENSG00000113593/ENSG00000091127/ENSG00000112081/ENSG00000079134	7	1.68	7/1.68	DDX17/HNRNPA2B1/PABPC1/PPWD1/PUS7/SRSF3/THOC1
GO:0032233	positive regulation of actin filament bundle assembly	24532	62/18674	0.00143518	0.102517	0.0889524	ENSG00000115355/ENSG00000149269/ENSG00000165699	3	0.22	3/0.22	CCDC88A/PAK1/TSC1
GO:0031053	primary miRNA processing	24504	16/18674	0.00147314	0.102517	0.0889524	ENSG00000122566/ENSG00000112081	2	0.06	2/0.06	HNRNPA2B1/SRSF3
GO:0002713	negative regulation of B cell mediated immunity	24504	17/18674	0.0016657	0.103745	0.0900175	ENSG00000117335/ENSG00000079134	2	0.06	2/0.06	CD46/THOC1
GO:0002890	negative regulation of immunoglobulin mediated immune response	24504	17/18674	0.0016657	0.103745	0.0900175	ENSG00000117335/ENSG00000079134	2	0.06	2/0.06	CD46/THOC1
GO:0006406	mRNA export from nucleus	24532	67/18674	0.00179482	0.103745	0.0900175	ENSG00000122566/ENSG00000112081/ENSG00000079134	3	0.24	3/0.24	HNRNPA2B1/SRSF3/THOC1
GO:0006903	vesicle targeting	24532	67/18674	0.00179482	0.103745	0.0900175	ENSG00000070367/ENSG00000249915/ENSG00000010270	3	0.24	3/0.24	EXOC5/PDCD6/STARD3NL
GO:0030534	adult behavior	24563	145/18674	0.00182959	0.103745	0.0900175	ENSG00000174483/ENSG00000141458/ENSG00000007168/ENSG00000165699	4	0.52	4/0.52	BBS1/NPC1/PAFAH1B1/TSC1
GO:0070525	tRNA threonylcarbamoyladenosine metabolic process	24504	19/18674	0.0020847	0.108243	0.0939209	ENSG00000144034/ENSG00000043514	2	0.07	2/0.07	TPRKB/TRIT1
GO:2000434	regulation of protein neddylation	24504	19/18674	0.0020847	0.108243	0.0939209	ENSG00000138663/ENSG00000109184	2	0.07	2/0.07	COPS4/DCUN1D4
GO:0046718	viral entry into host cell	24563	151/18674	0.00212103	0.108243	0.0939209	ENSG00000117335/ENSG00000196126/ENSG00000141458/ENSG00000188313	4	0.54	4/0.54	CD46/HLA-DRB1/NPC1/PLSCR1
GO:0043462	regulation of ATPase activity	24532	73/18674	0.00229485	0.113336	0.0983394	ENSG00000173209/ENSG00000188313/ENSG00000165699	3	0.26	3/0.26	AHSA2P/PLSCR1/TSC1
GO:0044409	entry into host	24563	158/18674	0.00249988	0.119604	0.103778	ENSG00000117335/ENSG00000196126/ENSG00000141458/ENSG00000188313	4	0.57	4/0.57	CD46/HLA-DRB1/NPC1/PLSCR1
GO:0050792	regulation of viral process	24563	162/18674	0.00273605	0.122203	0.106034	ENSG00000196126/ENSG00000070756/ENSG00000188313/ENSG00000115415	4	0.58	4/0.58	HLA-DRB1/PABPC1/PLSCR1/STAT1
GO:0050657	nucleic acid transport	24563	163/18674	0.00279739	0.122203	0.106034	ENSG00000122566/ENSG00000112081/ENSG00000079134/ENSG00000165699	4	0.58	4/0.58	HNRNPA2B1/SRSF3/THOC1/TSC1
GO:0050658	RNA transport	24563	163/18674	0.00279739	0.122203	0.106034	ENSG00000122566/ENSG00000112081/ENSG00000079134/ENSG00000165699	4	0.58	4/0.58	HNRNPA2B1/SRSF3/THOC1/TSC1
GO:0002292	T cell differentiation involved in immune response	24532	79/18674	0.00287349	0.122203	0.106034	ENSG00000117335/ENSG00000196126/ENSG00000165699	3	0.28	3/0.28	CD46/HLA-DRB1/TSC1
GO:0051236	establishment of RNA localization	24563	166/18674	0.0029871	0.123601	0.107247	ENSG00000122566/ENSG00000112081/ENSG00000079134/ENSG00000165699	4	0.6	4/0.6	HNRNPA2B1/SRSF3/THOC1/TSC1
GO:0008344	adult locomotory behavior	24532	81/18674	0.00308451	0.124273	0.10783	ENSG00000141458/ENSG00000007168/ENSG00000165699	3	0.29	3/0.29	NPC1/PAFAH1B1/TSC1
GO:0021766	hippocampus development	24532	84/18674	0.00341852	0.134199	0.116442	ENSG00000174483/ENSG00000007168/ENSG00000165699	3	0.3	3/0.3	BBS1/PAFAH1B1/TSC1
GO:0010507	negative regulation of autophagy	24532	88/18674	0.00389713	0.149163	0.129426	ENSG00000141458/ENSG00000165699/ENSG00000103197	3	0.32	3/0.32	NPC1/TSC1/TSC2
GO:0044000	movement in host	24563	182/18674	0.00414915	0.152269	0.132121	ENSG00000117335/ENSG00000196126/ENSG00000141458/ENSG00000188313	4	0.65	4/0.65	CD46/HLA-DRB1/NPC1/PLSCR1
GO:0045116	protein neddylation	24504	27/18674	0.00420072	0.152269	0.132121	ENSG00000138663/ENSG00000109184	2	0.1	2/0.1	COPS4/DCUN1D4
GO:0006400	tRNA modification	24532	92/18674	0.00441465	0.152269	0.132121	ENSG00000091127/ENSG00000144034/ENSG00000043514	3	0.33	3/0.33	PUS7/TPRKB/TRIT1
GO:0070076	histone lysine demethylation	24504	28/18674	0.00451342	0.152269	0.132121	ENSG00000171988/ENSG00000147050	2	0.1	2/0.1	JMJD1C/KDM6A
GO:0034470	ncRNA processing	24624	438/18674	0.00480591	0.152269	0.132121	ENSG00000100201/ENSG00000122566/ENSG00000091127/ENSG00000112081/ENSG00000144034/ENSG00000043514	6	1.57	6/1.57	DDX17/HNRNPA2B1/PUS7/SRSF3/TPRKB/TRIT1
GO:0044403	biological process involved in symbiotic interaction	24593	306/18674	0.00482101	0.152269	0.132121	ENSG00000117335/ENSG00000196126/ENSG00000141458/ENSG00000188313/ENSG00000079134	5	1.1	5/1.1	CD46/HLA-DRB1/NPC1/PLSCR1/THOC1
GO:0051492	regulation of stress fiber assembly	24532	95/18674	0.00482888	0.152269	0.132121	ENSG00000115355/ENSG00000149269/ENSG00000165699	3	0.34	3/0.34	CCDC88A/PAK1/TSC1
GO:0016577	histone demethylation	24504	29/18674	0.00483658	0.152269	0.132121	ENSG00000171988/ENSG00000147050	2	0.1	2/0.1	JMJD1C/KDM6A
GO:1903311	regulation of mRNA metabolic process	24593	308/18674	0.00495452	0.152269	0.132121	ENSG00000100201/ENSG00000122566/ENSG00000070756/ENSG00000112081/ENSG00000178199	5	1.11	5/1.11	DDX17/HNRNPA2B1/PABPC1/SRSF3/ZC3H12D
GO:0002819	regulation of adaptive immune response	24563	196/18674	0.00538927	0.152269	0.132121	ENSG00000117335/ENSG00000143507/ENSG00000196126/ENSG00000079134	4	0.7	4/0.7	CD46/DUSP10/HLA-DRB1/THOC1
GO:0031365	N-terminal protein amino acid modification	24504	31/18674	0.00551392	0.152269	0.132121	ENSG00000164134/ENSG00000136448	2	0.11	2/0.11	NAA15/NMT1
GO:0051650	establishment of vesicle localization	24563	198/18674	0.00558457	0.152269	0.132121	ENSG00000070367/ENSG00000007168/ENSG00000249915/ENSG00000010270	4	0.71	4/0.71	EXOC5/PAFAH1B1/PDCD6/STARD3NL
GO:0019058	viral life cycle	24593	318/18674	0.00566181	0.152269	0.132121	ENSG00000117335/ENSG00000196126/ENSG00000141458/ENSG00000070756/ENSG00000188313	5	1.14	5/1.14	CD46/HLA-DRB1/NPC1/PABPC1/PLSCR1
GO:0002862	negative regulation of inflammatory response to antigenic stimulus	24504	32/18674	0.00586797	0.152269	0.132121	ENSG00000196126/ENSG00000129084	2	0.11	2/0.11	HLA-DRB1/PSMA1
GO:0006482	protein demethylation	24504	32/18674	0.00586797	0.152269	0.132121	ENSG00000171988/ENSG00000147050	2	0.11	2/0.11	JMJD1C/KDM6A
GO:0008214	protein dealkylation	24504	32/18674	0.00586797	0.152269	0.132121	ENSG00000171988/ENSG00000147050	2	0.11	2/0.11	JMJD1C/KDM6A
GO:0032366	intracellular sterol transport	24504	32/18674	0.00586797	0.152269	0.132121	ENSG00000089351/ENSG00000141458	2	0.11	2/0.11	GRAMD1A/NPC1
GO:0035456	response to interferon-beta	24504	32/18674	0.00586797	0.152269	0.132121	ENSG00000188313/ENSG00000115415	2	0.11	2/0.11	PLSCR1/STAT1
GO:0099022	vesicle tethering	24504	32/18674	0.00586797	0.152269	0.132121	ENSG00000070367/ENSG00000010270	2	0.11	2/0.11	EXOC5/STARD3NL
GO:0006403	RNA localization	24563	202/18674	0.00598925	0.152385	0.132222	ENSG00000122566/ENSG00000112081/ENSG00000079134/ENSG00000165699	4	0.72	4/0.72	HNRNPA2B1/SRSF3/THOC1/TSC1
GO:0002431	Fc receptor mediated stimulatory signaling pathway	24504	33/18674	0.00623216	0.152385	0.132222	ENSG00000149269/ENSG00000188313	2	0.12	2/0.12	PAK1/PLSCR1
GO:0110020	regulation of actomyosin structure organization	24532	105/18674	0.00637585	0.152385	0.132222	ENSG00000115355/ENSG00000149269/ENSG00000165699	3	0.38	3/0.38	CCDC88A/PAK1/TSC1
GO:0000377	RNA splicing, via transesterification reactions with bulged adenosine as nucleophile	24593	328/18674	0.00643783	0.152385	0.132222	ENSG00000100201/ENSG00000122566/ENSG00000070756/ENSG00000113593/ENSG00000112081	5	1.18	5/1.18	DDX17/HNRNPA2B1/PABPC1/PPWD1/SRSF3
GO:0000398	mRNA splicing, via spliceosome	24593	328/18674	0.00643783	0.152385	0.132222	ENSG00000100201/ENSG00000122566/ENSG00000070756/ENSG00000113593/ENSG00000112081	5	1.18	5/1.18	DDX17/HNRNPA2B1/PABPC1/PPWD1/SRSF3
GO:0002285	lymphocyte activation involved in immune response	24563	207/18674	0.00652206	0.152385	0.132222	ENSG00000117335/ENSG00000196126/ENSG00000079134/ENSG00000165699	4	0.74	4/0.74	CD46/HLA-DRB1/THOC1/TSC1
GO:0032006	regulation of TOR signaling	24532	107/18674	0.00671665	0.152385	0.132222	ENSG00000249915/ENSG00000165699/ENSG00000103197	3	0.38	3/0.38	PDCD6/TSC1/TSC2
GO:0071383	cellular response to steroid hormone stimulus	24563	209/18674	0.00674372	0.152385	0.132222	ENSG00000100201/ENSG00000141458/ENSG00000149269/ENSG00000114062	4	0.75	4/0.75	DDX17/NPC1/PAK1/UBE3A
GO:0000375	RNA splicing, via transesterification reactions	24593	332/18674	0.00676824	0.152385	0.132222	ENSG00000100201/ENSG00000122566/ENSG00000070756/ENSG00000113593/ENSG00000112081	5	1.19	5/1.19	DDX17/HNRNPA2B1/PABPC1/PPWD1/SRSF3
GO:0032231	regulation of actin filament bundle assembly	24532	109/18674	0.00706812	0.152787	0.13257	ENSG00000115355/ENSG00000149269/ENSG00000165699	3	0.39	3/0.39	CCDC88A/PAK1/TSC1
GO:0048024	regulation of mRNA splicing, via spliceosome	24532	109/18674	0.00706812	0.152787	0.13257	ENSG00000100201/ENSG00000122566/ENSG00000112081	3	0.39	3/0.39	DDX17/HNRNPA2B1/SRSF3
GO:0030038	contractile actin filament bundle assembly	24532	110/18674	0.00724788	0.152787	0.13257	ENSG00000115355/ENSG00000149269/ENSG00000165699	3	0.39	3/0.39	CCDC88A/PAK1/TSC1
GO:0043149	stress fiber assembly	24532	110/18674	0.00724788	0.152787	0.13257	ENSG00000115355/ENSG00000149269/ENSG00000165699	3	0.39	3/0.39	CCDC88A/PAK1/TSC1
GO:0051648	vesicle localization	24563	214/18674	0.00731962	0.152787	0.13257	ENSG00000070367/ENSG00000007168/ENSG00000249915/ENSG00000010270	4	0.77	4/0.77	EXOC5/PAFAH1B1/PDCD6/STARD3NL
GO:0006536	glutamate metabolic process	24504	36/18674	0.00738487	0.152787	0.13257	ENSG00000126522/ENSG00000133943	2	0.13	2/0.13	ASL/DGLUCY
GO:0009595	detection of biotic stimulus	24504	37/18674	0.0077889	0.157197	0.136397	ENSG00000196126/ENSG00000149269	2	0.13	2/0.13	HLA-DRB1/PAK1
GO:0021761	limbic system development	24532	113/18674	0.00780338	0.157197	0.136397	ENSG00000174483/ENSG00000007168/ENSG00000165699	3	0.41	3/0.41	BBS1/PAFAH1B1/TSC1
GO:0030518	intracellular steroid hormone receptor signaling pathway	24532	116/18674	0.00838342	0.162025	0.140586	ENSG00000100201/ENSG00000149269/ENSG00000114062	3	0.42	3/0.42	DDX17/PAK1/UBE3A
GO:0015931	nucleobase-containing compound transport	24563	224/18674	0.00856705	0.162025	0.140586	ENSG00000122566/ENSG00000112081/ENSG00000079134/ENSG00000165699	4	0.8	4/0.8	HNRNPA2B1/SRSF3/THOC1/TSC1
GO:0045582	positive regulation of T cell differentiation	24532	117/18674	0.00858226	0.162025	0.140586	ENSG00000117335/ENSG00000143507/ENSG00000196126	3	0.42	3/0.42	CD46/DUSP10/HLA-DRB1
GO:0046329	negative regulation of JNK cascade	24504	39/18674	0.00862621	0.162025	0.140586	ENSG00000143507/ENSG00000007168	2	0.14	2/0.14	DUSP10/PAFAH1B1
GO:0048854	brain morphogenesis	24504	39/18674	0.00862621	0.162025	0.140586	ENSG00000174483/ENSG00000007168	2	0.14	2/0.14	BBS1/PAFAH1B1
GO:0002286	T cell activation involved in immune response	24532	118/18674	0.00878385	0.162025	0.140586	ENSG00000117335/ENSG00000196126/ENSG00000165699	3	0.42	3/0.42	CD46/HLA-DRB1/TSC1
GO:0031398	positive regulation of protein ubiquitination	24532	118/18674	0.00878385	0.162025	0.140586	ENSG00000109184/ENSG00000249915/ENSG00000114062	3	0.42	3/0.42	DCUN1D4/PDCD6/UBE3A
GO:0021987	cerebral cortex development	24532	119/18674	0.00898822	0.163175	0.141584	ENSG00000174483/ENSG00000007168/ENSG00000165699	3	0.43	3/0.43	BBS1/PAFAH1B1/TSC1
GO:1901532	regulation of hematopoietic progenitor cell differentiation	24504	40/18674	0.00905935	0.163175	0.141584	ENSG00000091127/ENSG00000106400	2	0.14	2/0.14	PUS7/ZNHIT1
GO:0002831	regulation of response to biotic stimulus	24593	359/18674	0.00931628	0.165851	0.143906	ENSG00000143507/ENSG00000196126/ENSG00000149269/ENSG00000188313/ENSG00000115415	5	1.29	5/1.29	DUSP10/HLA-DRB1/PAK1/PLSCR1/STAT1
GO:0002698	negative regulation of immune effector process	24532	122/18674	0.00961801	0.169255	0.146859	ENSG00000117335/ENSG00000143507/ENSG00000079134	3	0.44	3/0.44	CD46/DUSP10/THOC1
GO:0032781	positive regulation of ATPase activity	24504	45/18674	0.0113669	0.192151	0.166726	ENSG00000173209/ENSG00000188313	2	0.16	2/0.16	AHSA2P/PLSCR1
GO:0061001	regulation of dendritic spine morphogenesis	24504	45/18674	0.0113669	0.192151	0.166726	ENSG00000007168/ENSG00000114062	2	0.16	2/0.16	PAFAH1B1/UBE3A
GO:0045621	positive regulation of lymphocyte differentiation	24532	130/18674	0.0114211	0.192151	0.166726	ENSG00000117335/ENSG00000143507/ENSG00000196126	3	0.47	3/0.47	CD46/DUSP10/HLA-DRB1
GO:0051028	mRNA transport	24532	130/18674	0.0114211	0.192151	0.166726	ENSG00000122566/ENSG00000112081/ENSG00000079134	3	0.47	3/0.47	HNRNPA2B1/SRSF3/THOC1
GO:0031330	negative regulation of cellular catabolic process	24563	247/18674	0.0119457	0.197392	0.171274	ENSG00000141458/ENSG00000070756/ENSG00000165699/ENSG00000103197	4	0.89	4/0.89	NPC1/PABPC1/TSC1/TSC2
GO:0002861	regulation of inflammatory response to antigenic stimulus	24504	47/18674	0.0123549	0.197392	0.171274	ENSG00000196126/ENSG00000129084	2	0.17	2/0.17	HLA-DRB1/PSMA1
GO:0030521	androgen receptor signaling pathway	24504	47/18674	0.0123549	0.197392	0.171274	ENSG00000100201/ENSG00000114062	2	0.17	2/0.17	DDX17/UBE3A
GO:0032365	intracellular lipid transport	24504	47/18674	0.0123549	0.197392	0.171274	ENSG00000089351/ENSG00000141458	2	0.17	2/0.17	GRAMD1A/NPC1
GO:0008033	tRNA processing	24532	134/18674	0.0123909	0.197392	0.171274	ENSG00000091127/ENSG00000144034/ENSG00000043514	3	0.48	3/0.48	PUS7/TPRKB/TRIT1
GO:0015918	sterol transport	24532	135/18674	0.0126405	0.197392	0.171274	ENSG00000089351/ENSG00000141458/ENSG00000010270	3	0.48	3/0.48	GRAMD1A/NPC1/STARD3NL
GO:1903320	regulation of protein modification by small protein conjugation or removal	24563	252/18674	0.0127785	0.197392	0.171274	ENSG00000138663/ENSG00000109184/ENSG00000249915/ENSG00000114062	4	0.9	4/0.9	COPS4/DCUN1D4/PDCD6/UBE3A
GO:0043401	steroid hormone mediated signaling pathway	24532	136/18674	0.012893	0.197392	0.171274	ENSG00000100201/ENSG00000149269/ENSG00000114062	3	0.49	3/0.49	DDX17/PAK1/UBE3A
GO:1903322	positive regulation of protein modification by small protein conjugation or removal	24532	136/18674	0.012893	0.197392	0.171274	ENSG00000109184/ENSG00000249915/ENSG00000114062	3	0.49	3/0.49	DCUN1D4/PDCD6/UBE3A
GO:0017148	negative regulation of translation	24563	257/18674	0.0136478	0.205152	0.178007	ENSG00000070756/ENSG00000091127/ENSG00000165699/ENSG00000178199	4	0.92	4/0.92	PABPC1/PUS7/TSC1/ZC3H12D
GO:0050684	regulation of mRNA processing	24532	139/18674	0.0136679	0.205152	0.178007	ENSG00000100201/ENSG00000122566/ENSG00000112081	3	0.5	3/0.5	DDX17/HNRNPA2B1/SRSF3
GO:0032873	negative regulation of stress-activated MAPK cascade	24504	51/18674	0.0144389	0.208978	0.181326	ENSG00000143507/ENSG00000007168	2	0.18	2/0.18	DUSP10/PAFAH1B1
GO:0070303	negative regulation of stress-activated protein kinase signaling cascade	24504	51/18674	0.0144389	0.208978	0.181326	ENSG00000143507/ENSG00000007168	2	0.18	2/0.18	DUSP10/PAFAH1B1
GO:0010977	negative regulation of neuron projection development	24532	142/18674	0.0144688	0.208978	0.181326	ENSG00000007168/ENSG00000165699/ENSG00000114062	3	0.51	3/0.51	PAFAH1B1/TSC1/UBE3A
GO:1903900	regulation of viral life cycle	24532	142/18674	0.0144688	0.208978	0.181326	ENSG00000196126/ENSG00000070756/ENSG00000188313	3	0.51	3/0.51	HLA-DRB1/PABPC1/PLSCR1
GO:0045332	phospholipid translocation	24504	53/18674	0.0155339	0.222266	0.192856	ENSG00000166377/ENSG00000188313	2	0.19	2/0.19	ATP9B/PLSCR1
GO:0032868	response to insulin	24563	269/18674	0.0158854	0.224005	0.194365	ENSG00000048052/ENSG00000115415/ENSG00000165699/ENSG00000103197	4	0.97	4/0.97	HDAC9/STAT1/TSC1/TSC2
GO:0090150	establishment of protein localization to membrane	24563	270/18674	0.0160817	0.224005	0.194365	ENSG00000174483/ENSG00000127463/ENSG00000136448/ENSG00000141458	4	0.97	4/0.97	BBS1/EMC1/NMT1/NPC1
GO:0030520	intracellular estrogen receptor signaling pathway	24504	54/18674	0.0160944	0.224005	0.194365	ENSG00000100201/ENSG00000149269	2	0.19	2/0.19	DDX17/PAK1
GO:0030098	lymphocyte differentiation	24593	419/18674	0.0172044	0.23568	0.204495	ENSG00000117335/ENSG00000143507/ENSG00000048052/ENSG00000196126/ENSG00000165699	5	1.5	5/1.5	CD46/DUSP10/HDAC9/HLA-DRB1/TSC1
GO:0002707	negative regulation of lymphocyte mediated immunity	24504	56/18674	0.0172411	0.23568	0.204495	ENSG00000117335/ENSG00000079134	2	0.2	2/0.2	CD46/THOC1
GO:0002823	negative regulation of adaptive immune response based on somatic recombination of immune receptors built from immunoglobulin superfamily domains	24504	57/18674	0.0178272	0.237334	0.20593	ENSG00000117335/ENSG00000079134	2	0.2	2/0.2	CD46/THOC1
GO:0035196	production of miRNAs involved in gene silencing by miRNA	24504	57/18674	0.0178272	0.237334	0.20593	ENSG00000122566/ENSG00000112081	2	0.2	2/0.2	HNRNPA2B1/SRSF3
GO:0060998	regulation of dendritic spine development	24504	57/18674	0.0178272	0.237334	0.20593	ENSG00000007168/ENSG00000114062	2	0.2	2/0.2	PAFAH1B1/UBE3A
GO:0034204	lipid translocation	24504	58/18674	0.0184216	0.24077	0.208912	ENSG00000166377/ENSG00000188313	2	0.21	2/0.21	ATP9B/PLSCR1
GO:0051898	negative regulation of protein kinase B signaling	24504	58/18674	0.0184216	0.24077	0.208912	ENSG00000249915/ENSG00000103197	2	0.21	2/0.21	PDCD6/TSC2
GO:2000113	negative regulation of cellular macromolecule biosynthetic process	24563	282/18674	0.018557	0.24077	0.208912	ENSG00000070756/ENSG00000091127/ENSG00000165699/ENSG00000178199	4	1.01	4/1.01	PABPC1/PUS7/TSC1/ZC3H12D
GO:0034249	negative regulation of cellular amide metabolic process	24563	284/18674	0.0189914	0.242719	0.210603	ENSG00000070756/ENSG00000091127/ENSG00000165699/ENSG00000178199	4	1.02	4/1.02	PABPC1/PUS7/TSC1/ZC3H12D
GO:0060997	dendritic spine morphogenesis	24504	59/18674	0.0190244	0.242719	0.210603	ENSG00000007168/ENSG00000114062	2	0.21	2/0.21	PAFAH1B1/UBE3A
GO:0006869	lipid transport	24593	434/18674	0.0197099	0.242872	0.210736	ENSG00000166377/ENSG00000089351/ENSG00000141458/ENSG00000188313/ENSG00000010270	5	1.56	5/1.56	ATP9B/GRAMD1A/NPC1/PLSCR1/STARD3NL
GO:0016241	regulation of macroautophagy	24532	161/18674	0.0201528	0.242872	0.210736	ENSG00000141458/ENSG00000165699/ENSG00000103197	3	0.58	3/0.58	NPC1/TSC1/TSC2
GO:0051017	actin filament bundle assembly	24532	161/18674	0.0201528	0.242872	0.210736	ENSG00000115355/ENSG00000149269/ENSG00000165699	3	0.58	3/0.58	CCDC88A/PAK1/TSC1
GO:0006893	Golgi to plasma membrane transport	24504	61/18674	0.0202546	0.242872	0.210736	ENSG00000174483/ENSG00000070367	2	0.22	2/0.22	BBS1/EXOC5
GO:0070918	production of small RNA involved in gene silencing by RNA	24504	61/18674	0.0202546	0.242872	0.210736	ENSG00000122566/ENSG00000112081	2	0.22	2/0.22	HNRNPA2B1/SRSF3
GO:0051656	establishment of organelle localization	24593	439/18674	0.0205958	0.242872	0.210736	ENSG00000070367/ENSG00000169251/ENSG00000007168/ENSG00000249915/ENSG00000010270	5	1.58	5/1.58	EXOC5/NMD3/PAFAH1B1/PDCD6/STARD3NL
GO:0002820	negative regulation of adaptive immune response	24504	62/18674	0.0208819	0.242872	0.210736	ENSG00000117335/ENSG00000079134	2	0.22	2/0.22	CD46/THOC1
GO:0031122	cytoplasmic microtubule organization	24504	62/18674	0.0208819	0.242872	0.210736	ENSG00000115355/ENSG00000007168	2	0.22	2/0.22	CCDC88A/PAFAH1B1
GO:0043506	regulation of JUN kinase activity	24504	62/18674	0.0208819	0.242872	0.210736	ENSG00000143507/ENSG00000149269	2	0.22	2/0.22	DUSP10/PAK1
GO:0061572	actin filament bundle organization	24532	164/18674	0.0211475	0.242872	0.210736	ENSG00000115355/ENSG00000149269/ENSG00000165699	3	0.59	3/0.59	CCDC88A/PAK1/TSC1
GO:0002366	leukocyte activation involved in immune response	24563	294/18674	0.0212578	0.242872	0.210736	ENSG00000117335/ENSG00000196126/ENSG00000079134/ENSG00000165699	4	1.05	4/1.05	CD46/HLA-DRB1/THOC1/TSC1
GO:0140053	mitochondrial gene expression	24532	165/18674	0.021485	0.242872	0.210736	ENSG00000175110/ENSG00000120662/ENSG00000043514	3	0.59	3/0.59	MRPS22/MTRF1/TRIT1
GO:0097035	regulation of membrane lipid distribution	24504	63/18674	0.0215172	0.242872	0.210736	ENSG00000166377/ENSG00000188313	2	0.23	2/0.23	ATP9B/PLSCR1
GO:0030217	T cell differentiation	24563	296/18674	0.0217302	0.242872	0.210736	ENSG00000117335/ENSG00000143507/ENSG00000196126/ENSG00000165699	4	1.06	4/1.06	CD46/DUSP10/HLA-DRB1/TSC1
GO:0048193	Golgi vesicle transport	24563	296/18674	0.0217302	0.242872	0.210736	ENSG00000166377/ENSG00000174483/ENSG00000070367/ENSG00000249915	4	1.06	4/1.06	ATP9B/BBS1/EXOC5/PDCD6
GO:0010975	regulation of neuron projection development	24593	447/18674	0.022067	0.242872	0.210736	ENSG00000115355/ENSG00000007168/ENSG00000149269/ENSG00000165699/ENSG00000114062	5	1.6	5/1.6	CCDC88A/PAFAH1B1/PAK1/TSC1/UBE3A
GO:0002712	regulation of B cell mediated immunity	24504	64/18674	0.0221606	0.242872	0.210736	ENSG00000117335/ENSG00000079134	2	0.23	2/0.23	CD46/THOC1
GO:0002889	regulation of immunoglobulin mediated immune response	24504	64/18674	0.0221606	0.242872	0.210736	ENSG00000117335/ENSG00000079134	2	0.23	2/0.23	CD46/THOC1
GO:0048524	positive regulation of viral process	24504	64/18674	0.0221606	0.242872	0.210736	ENSG00000196126/ENSG00000070756	2	0.23	2/0.23	HLA-DRB1/PABPC1
GO:0002263	cell activation involved in immune response	24563	298/18674	0.0222091	0.242872	0.210736	ENSG00000117335/ENSG00000196126/ENSG00000079134/ENSG00000165699	4	1.07	4/1.07	CD46/HLA-DRB1/THOC1/TSC1
GO:0002683	negative regulation of immune system process	24593	449/18674	0.0224453	0.243714	0.211466	ENSG00000117335/ENSG00000143507/ENSG00000196126/ENSG00000129084/ENSG00000079134	5	1.61	5/1.61	CD46/DUSP10/HLA-DRB1/PSMA1/THOC1
GO:0032613	interleukin-10 production	24504	65/18674	0.0228119	0.244231	0.211915	ENSG00000117335/ENSG00000196126	2	0.23	2/0.23	CD46/HLA-DRB1
GO:0032653	regulation of interleukin-10 production	24504	65/18674	0.0228119	0.244231	0.211915	ENSG00000117335/ENSG00000196126	2	0.23	2/0.23	CD46/HLA-DRB1
GO:0051607	defense response to virus	24563	305/18674	0.0239359	0.251928	0.218593	ENSG00000161204/ENSG00000100201/ENSG00000188313/ENSG00000115415	4	1.09	4/1.09	ABCF3/DDX17/PLSCR1/STAT1
GO:0051205	protein insertion into membrane	24504	67/18674	0.024138	0.251928	0.218593	ENSG00000127463/ENSG00000136448	2	0.24	2/0.24	EMC1/NMT1
GO:1905515	non-motile cilium assembly	24504	67/18674	0.024138	0.251928	0.218593	ENSG00000174483/ENSG00000070367	2	0.24	2/0.24	BBS1/EXOC5
GO:0140546	defense response to symbiont	24563	306/18674	0.024189	0.251928	0.218593	ENSG00000161204/ENSG00000100201/ENSG00000188313/ENSG00000115415	4	1.1	4/1.1	ABCF3/DDX17/PLSCR1/STAT1
GO:0009451	RNA modification	24532	174/18674	0.0246556	0.254955	0.22122	ENSG00000091127/ENSG00000144034/ENSG00000043514	3	0.62	3/0.62	PUS7/TPRKB/TRIT1
GO:0002704	negative regulation of leukocyte mediated immunity	24504	68/18674	0.0248127	0.254955	0.22122	ENSG00000117335/ENSG00000079134	2	0.24	2/0.24	CD46/THOC1
GO:0021543	pallium development	24532	176/18674	0.0253928	0.257459	0.223393	ENSG00000174483/ENSG00000007168/ENSG00000165699	3	0.63	3/0.63	BBS1/PAFAH1B1/TSC1
GO:1902905	positive regulation of supramolecular fiber organization	24532	176/18674	0.0253928	0.257459	0.223393	ENSG00000115355/ENSG00000149269/ENSG00000165699	3	0.63	3/0.63	CCDC88A/PAK1/TSC1
GO:0002706	regulation of lymphocyte mediated immunity	24532	177/18674	0.0257658	0.259523	0.225183	ENSG00000117335/ENSG00000196126/ENSG00000079134	3	0.64	3/0.64	CD46/HLA-DRB1/THOC1
GO:0061512	protein localization to cilium	24504	70/18674	0.0261851	0.262022	0.227352	ENSG00000174483/ENSG00000115355	2	0.25	2/0.25	BBS1/CCDC88A
GO:0045580	regulation of T cell differentiation	24532	179/18674	0.0265207	0.262343	0.22763	ENSG00000117335/ENSG00000143507/ENSG00000196126	3	0.64	3/0.64	CD46/DUSP10/HLA-DRB1
GO:0016236	macroautophagy	24563	316/18674	0.0268108	0.262343	0.22763	ENSG00000141458/ENSG00000135317/ENSG00000165699/ENSG00000103197	4	1.13	4/1.13	NPC1/SNX14/TSC1/TSC2
GO:0002822	regulation of adaptive immune response based on somatic recombination of immune receptors built from immunoglobulin superfamily domains	24532	180/18674	0.0269026	0.262343	0.22763	ENSG00000117335/ENSG00000196126/ENSG00000079134	3	0.65	3/0.65	CD46/HLA-DRB1/THOC1
GO:0043484	regulation of RNA splicing	24532	180/18674	0.0269026	0.262343	0.22763	ENSG00000100201/ENSG00000122566/ENSG00000112081	3	0.65	3/0.65	DDX17/HNRNPA2B1/SRSF3
GO:1903131	mononuclear cell differentiation	24593	473/18674	0.0273176	0.264704	0.229679	ENSG00000117335/ENSG00000143507/ENSG00000048052/ENSG00000196126/ENSG00000165699	5	1.7	5/1.7	CD46/DUSP10/HDAC9/HLA-DRB1/TSC1
GO:0002381	immunoglobulin production involved in immunoglobulin-mediated immune response	24504	72/18674	0.0275877	0.26564	0.230491	ENSG00000196126/ENSG00000079134	2	0.26	2/0.26	HLA-DRB1/THOC1
GO:0050728	negative regulation of inflammatory response	24532	184/18674	0.0284597	0.267072	0.231734	ENSG00000143507/ENSG00000196126/ENSG00000129084	3	0.66	3/0.66	DUSP10/HLA-DRB1/PSMA1
GO:1902107	positive regulation of leukocyte differentiation	24532	184/18674	0.0284597	0.267072	0.231734	ENSG00000117335/ENSG00000143507/ENSG00000196126	3	0.66	3/0.66	CD46/DUSP10/HLA-DRB1
GO:1903708	positive regulation of hemopoiesis	24532	184/18674	0.0284597	0.267072	0.231734	ENSG00000117335/ENSG00000143507/ENSG00000196126	3	0.66	3/0.66	CD46/DUSP10/HLA-DRB1
GO:0001736	establishment of planar polarity	24504	74/18674	0.02902	0.267072	0.231734	ENSG00000070367/ENSG00000007168	2	0.27	2/0.27	EXOC5/PAFAH1B1
GO:0007164	establishment of tissue polarity	24504	74/18674	0.02902	0.267072	0.231734	ENSG00000070367/ENSG00000007168	2	0.27	2/0.27	EXOC5/PAFAH1B1
GO:0070988	demethylation	24504	74/18674	0.02902	0.267072	0.231734	ENSG00000171988/ENSG00000147050	2	0.27	2/0.27	JMJD1C/KDM6A
GO:0002833	positive regulation of response to biotic stimulus	24532	186/18674	0.0292559	0.267072	0.231734	ENSG00000196126/ENSG00000149269/ENSG00000188313	3	0.67	3/0.67	HLA-DRB1/PAK1/PLSCR1
GO:0043405	regulation of MAP kinase activity	24532	186/18674	0.0292559	0.267072	0.231734	ENSG00000143507/ENSG00000089248/ENSG00000149269	3	0.67	3/0.67	DUSP10/ERP29/PAK1
GO:0006417	regulation of translation	24593	482/18674	0.0293064	0.267072	0.231734	ENSG00000120662/ENSG00000070756/ENSG00000091127/ENSG00000165699/ENSG00000178199	5	1.73	5/1.73	MTRF1/PABPC1/PUS7/TSC1/ZC3H12D
GO:0016239	positive regulation of macroautophagy	24504	75/18674	0.0297472	0.26802	0.232556	ENSG00000165699/ENSG00000103197	2	0.27	2/0.27	TSC1/TSC2
GO:0010876	lipid localization	24593	484/18674	0.0297606	0.26802	0.232556	ENSG00000166377/ENSG00000089351/ENSG00000141458/ENSG00000188313/ENSG00000010270	5	1.74	5/1.74	ATP9B/GRAMD1A/NPC1/PLSCR1/STARD3NL
GO:0009895	negative regulation of catabolic process	24563	330/18674	0.0307587	0.27539	0.238951	ENSG00000141458/ENSG00000070756/ENSG00000165699/ENSG00000103197	4	1.18	4/1.18	NPC1/PABPC1/TSC1/TSC2
GO:0009755	hormone-mediated signaling pathway	24532	193/18674	0.0321354	0.278129	0.241328	ENSG00000100201/ENSG00000149269/ENSG00000114062	3	0.69	3/0.69	DDX17/PAK1/UBE3A
GO:0031345	negative regulation of cell projection organization	24532	193/18674	0.0321354	0.278129	0.241328	ENSG00000007168/ENSG00000165699/ENSG00000114062	3	0.69	3/0.69	PAFAH1B1/TSC1/UBE3A
GO:0002437	inflammatory response to antigenic stimulus	24504	79/18674	0.0327277	0.278129	0.241328	ENSG00000196126/ENSG00000129084	2	0.28	2/0.28	HLA-DRB1/PSMA1
GO:0006399	tRNA metabolic process	24532	195/18674	0.0329845	0.278129	0.241328	ENSG00000091127/ENSG00000144034/ENSG00000043514	3	0.7	3/0.7	PUS7/TPRKB/TRIT1
GO:0051495	positive regulation of cytoskeleton organization	24532	195/18674	0.0329845	0.278129	0.241328	ENSG00000115355/ENSG00000149269/ENSG00000165699	3	0.7	3/0.7	CCDC88A/PAK1/TSC1
GO:0048545	response to steroid hormone	24563	339/18674	0.0334694	0.278129	0.241328	ENSG00000100201/ENSG00000141458/ENSG00000149269/ENSG00000114062	4	1.22	4/1.22	DDX17/NPC1/PAK1/UBE3A
GO:0009064	glutamine family amino acid metabolic process	24504	81/18674	0.0342603	0.278129	0.241328	ENSG00000126522/ENSG00000133943	2	0.29	2/0.29	ASL/DGLUCY
GO:0097061	dendritic spine organization	24504	82/18674	0.035037	0.278129	0.241328	ENSG00000007168/ENSG00000114062	2	0.29	2/0.29	PAFAH1B1/UBE3A
GO:0000050	urea cycle	24473	10/18674	0.0353134	0.278129	0.241328	ENSG00000126522	1	0.04	1/0.04	ASL
GO:0002361	CD4-positive, CD25-positive, alpha-beta regulatory T cell differentiation	24473	10/18674	0.0353134	0.278129	0.241328	ENSG00000196126	1	0.04	1/0.04	HLA-DRB1
GO:0022400	regulation of rhodopsin mediated signaling pathway	24473	10/18674	0.0353134	0.278129	0.241328	ENSG00000136448	1	0.04	1/0.04	NMT1
GO:0030450	regulation of complement activation, classical pathway	24473	10/18674	0.0353134	0.278129	0.241328	ENSG00000117335	1	0.04	1/0.04	CD46
GO:0035581	sequestering of extracellular ligand from receptor	24473	10/18674	0.0353134	0.278129	0.241328	ENSG00000117335	1	0.04	1/0.04	CD46
GO:0042048	olfactory behavior	24473	10/18674	0.0353134	0.278129	0.241328	ENSG00000174483	1	0.04	1/0.04	BBS1
GO:0045050	protein insertion into ER membrane by stop-transfer membrane-anchor sequence	24473	10/18674	0.0353134	0.278129	0.241328	ENSG00000127463	1	0.04	1/0.04	EMC1
GO:0045657	positive regulation of monocyte differentiation	24473	10/18674	0.0353134	0.278129	0.241328	ENSG00000196126	1	0.04	1/0.04	HLA-DRB1
GO:0051660	establishment of centrosome localization	24473	10/18674	0.0353134	0.278129	0.241328	ENSG00000007168	1	0.04	1/0.04	PAFAH1B1
GO:0060245	detection of cell density	24473	10/18674	0.0353134	0.278129	0.241328	ENSG00000149269	1	0.04	1/0.04	PAK1
GO:0060368	regulation of Fc receptor mediated stimulatory signaling pathway	24473	10/18674	0.0353134	0.278129	0.241328	ENSG00000188313	1	0.04	1/0.04	PLSCR1
GO:0072203	cell proliferation involved in metanephros development	24473	10/18674	0.0353134	0.278129	0.241328	ENSG00000115415	1	0.04	1/0.04	STAT1
GO:0009566	fertilization	24532	201/18674	0.0356019	0.278129	0.241328	ENSG00000174483/ENSG00000117335/ENSG00000114062	3	0.72	3/0.72	BBS1/CD46/UBE3A
GO:0016064	immunoglobulin mediated immune response	24532	203/18674	0.0364976	0.278129	0.241328	ENSG00000117335/ENSG00000196126/ENSG00000079134	3	0.73	3/0.73	CD46/HLA-DRB1/THOC1
GO:0031032	actomyosin structure organization	24532	204/18674	0.0369499	0.278129	0.241328	ENSG00000115355/ENSG00000149269/ENSG00000165699	3	0.73	3/0.73	CCDC88A/PAK1/TSC1
GO:0019724	B cell mediated immunity	24532	206/18674	0.037863	0.278129	0.241328	ENSG00000117335/ENSG00000196126/ENSG00000079134	3	0.74	3/0.74	CD46/HLA-DRB1/THOC1
GO:0051453	regulation of intracellular pH	24504	86/18674	0.0382115	0.278129	0.241328	ENSG00000127419/ENSG00000114062	2	0.31	2/0.31	TMEM175/UBE3A
GO:0000338	protein deneddylation	24473	11/18674	0.0387764	0.278129	0.241328	ENSG00000138663	1	0.04	1/0.04	COPS4
GO:0006086	acetyl-CoA biosynthetic process from pyruvate	24473	11/18674	0.0387764	0.278129	0.241328	ENSG00000152256	1	0.04	1/0.04	PDK1
GO:0006449	regulation of translational termination	24473	11/18674	0.0387764	0.278129	0.241328	ENSG00000120662	1	0.04	1/0.04	MTRF1
GO:0010968	regulation of microtubule nucleation	24473	11/18674	0.0387764	0.278129	0.241328	ENSG00000149269	1	0.04	1/0.04	PAK1
GO:0033148	positive regulation of intracellular estrogen receptor signaling pathway	24473	11/18674	0.0387764	0.278129	0.241328	ENSG00000149269	1	0.04	1/0.04	PAK1
GO:0042762	regulation of sulfur metabolic process	24473	11/18674	0.0387764	0.278129	0.241328	ENSG00000152256	1	0.04	1/0.04	PDK1
GO:0048742	regulation of skeletal muscle fiber development	24473	11/18674	0.0387764	0.278129	0.241328	ENSG00000048052	1	0.04	1/0.04	HDAC9
GO:0051081	nuclear membrane disassembly	24473	11/18674	0.0387764	0.278129	0.241328	ENSG00000007168	1	0.04	1/0.04	PAFAH1B1
GO:0051657	maintenance of organelle location	24473	11/18674	0.0387764	0.278129	0.241328	ENSG00000007168	1	0.04	1/0.04	PAFAH1B1
GO:0070934	CRD-mediated mRNA stabilization	24473	11/18674	0.0387764	0.278129	0.241328	ENSG00000070756	1	0.04	1/0.04	PABPC1
GO:1903564	regulation of protein localization to cilium	24473	11/18674	0.0387764	0.278129	0.241328	ENSG00000115355	1	0.04	1/0.04	CCDC88A
GO:1904749	regulation of protein localization to nucleolus	24473	11/18674	0.0387764	0.278129	0.241328	ENSG00000169251	1	0.04	1/0.04	NMD3
GO:2000622	regulation of nuclear-transcribed mRNA catabolic process, nonsense-mediated decay	24473	11/18674	0.0387764	0.278129	0.241328	ENSG00000070756	1	0.04	1/0.04	PABPC1
GO:0032869	cellular response to insulin stimulus	24532	208/18674	0.0387877	0.278129	0.241328	ENSG00000048052/ENSG00000115415/ENSG00000103197	3	0.75	3/0.75	HDAC9/STAT1/TSC2
GO:0045069	regulation of viral genome replication	24504	87/18674	0.0390218	0.278129	0.241328	ENSG00000070756/ENSG00000188313	2	0.31	2/0.31	PABPC1/PLSCR1
GO:0031396	regulation of protein ubiquitination	24532	210/18674	0.0397239	0.278129	0.241328	ENSG00000109184/ENSG00000249915/ENSG00000114062	3	0.75	3/0.75	DCUN1D4/PDCD6/UBE3A
GO:0045619	regulation of lymphocyte differentiation	24532	210/18674	0.0397239	0.278129	0.241328	ENSG00000117335/ENSG00000143507/ENSG00000196126	3	0.75	3/0.75	CD46/DUSP10/HLA-DRB1
GO:0099175	regulation of postsynapse organization	24504	89/18674	0.040662	0.278129	0.241328	ENSG00000007168/ENSG00000114062	2	0.32	2/0.32	PAFAH1B1/UBE3A
GO:0060271	cilium assembly	24563	364/18674	0.0417154	0.278129	0.241328	ENSG00000174483/ENSG00000115355/ENSG00000070367/ENSG00000214021	4	1.31	4/1.31	BBS1/CCDC88A/EXOC5/TTLL3
GO:0002924	negative regulation of humoral immune response mediated by circulating immunoglobulin	24473	12/18674	0.0422272	0.278129	0.241328	ENSG00000117335	1	0.04	1/0.04	CD46
GO:0003337	mesenchymal to epithelial transition involved in metanephros morphogenesis	24473	12/18674	0.0422272	0.278129	0.241328	ENSG00000115415	1	0.04	1/0.04	STAT1
GO:0019627	urea metabolic process	24473	12/18674	0.0422272	0.278129	0.241328	ENSG00000126522	1	0.04	1/0.04	ASL
GO:0030397	membrane disassembly	24473	12/18674	0.0422272	0.278129	0.241328	ENSG00000007168	1	0.04	1/0.04	PAFAH1B1
GO:0030948	negative regulation of vascular endothelial growth factor receptor signaling pathway	24473	12/18674	0.0422272	0.278129	0.241328	ENSG00000249915	1	0.04	1/0.04	PDCD6
GO:0033145	positive regulation of intracellular steroid hormone receptor signaling pathway	24473	12/18674	0.0422272	0.278129	0.241328	ENSG00000149269	1	0.04	1/0.04	PAK1
GO:0060296	regulation of cilium beat frequency involved in ciliary motility	24473	12/18674	0.0422272	0.278129	0.241328	ENSG00000174483	1	0.04	1/0.04	BBS1
GO:0060736	prostate gland growth	24473	12/18674	0.0422272	0.278129	0.241328	ENSG00000114062	1	0.04	1/0.04	UBE3A
GO:0061795	Golgi lumen acidification	24473	12/18674	0.0422272	0.278129	0.241328	ENSG00000114062	1	0.04	1/0.04	UBE3A
GO:0071941	nitrogen cycle metabolic process	24473	12/18674	0.0422272	0.278129	0.241328	ENSG00000126522	1	0.04	1/0.04	ASL
GO:0072182	regulation of nephron tubule epithelial cell differentiation	24473	12/18674	0.0422272	0.278129	0.241328	ENSG00000115415	1	0.04	1/0.04	STAT1
GO:1900115	extracellular regulation of signal transduction	24473	12/18674	0.0422272	0.278129	0.241328	ENSG00000117335	1	0.04	1/0.04	CD46
GO:1900116	extracellular negative regulation of signal transduction	24473	12/18674	0.0422272	0.278129	0.241328	ENSG00000117335	1	0.04	1/0.04	CD46
GO:1900152	negative regulation of nuclear-transcribed mRNA catabolic process, deadenylation-dependent decay	24473	12/18674	0.0422272	0.278129	0.241328	ENSG00000070756	1	0.04	1/0.04	PABPC1
GO:1901030	positive regulation of mitochondrial outer membrane permeabilization involved in apoptotic signaling pathway	24473	12/18674	0.0422272	0.278129	0.241328	ENSG00000136448	1	0.04	1/0.04	NMT1
GO:1905456	regulation of lymphoid progenitor cell differentiation	24473	12/18674	0.0422272	0.278129	0.241328	ENSG00000106400	1	0.04	1/0.04	ZNHIT1
GO:0030641	regulation of cellular pH	24504	91/18674	0.0423279	0.278129	0.241328	ENSG00000127419/ENSG00000114062	2	0.33	2/0.33	TMEM175/UBE3A
GO:0048525	negative regulation of viral process	24504	91/18674	0.0423279	0.278129	0.241328	ENSG00000188313/ENSG00000115415	2	0.33	2/0.33	PLSCR1/STAT1
GO:0001843	neural tube closure	24504	92/18674	0.0431705	0.278963	0.242051	ENSG00000165699/ENSG00000103197	2	0.33	2/0.33	TSC1/TSC2
GO:0106027	neuron projection organization	24504	92/18674	0.0431705	0.278963	0.242051	ENSG00000007168/ENSG00000114062	2	0.33	2/0.33	PAFAH1B1/UBE3A
GO:0060606	tube closure	24504	93/18674	0.0440193	0.278963	0.242051	ENSG00000165699/ENSG00000103197	2	0.33	2/0.33	TSC1/TSC2
GO:0060996	dendritic spine development	24504	93/18674	0.0440193	0.278963	0.242051	ENSG00000007168/ENSG00000114062	2	0.33	2/0.33	PAFAH1B1/UBE3A
GO:1903312	negative regulation of mRNA metabolic process	24504	93/18674	0.0440193	0.278963	0.242051	ENSG00000122566/ENSG00000070756	2	0.33	2/0.33	HNRNPA2B1/PABPC1
GO:0042180	cellular ketone metabolic process	24532	220/18674	0.0445764	0.278963	0.242051	ENSG00000177225/ENSG00000136448/ENSG00000152256	3	0.79	3/0.79	GATD1/NMT1/PDK1
GO:0002638	negative regulation of immunoglobulin production	24473	13/18674	0.0456658	0.278963	0.242051	ENSG00000079134	1	0.05	1/0.05	THOC1
GO:0045916	negative regulation of complement activation	24473	13/18674	0.0456658	0.278963	0.242051	ENSG00000117335	1	0.05	1/0.05	CD46
GO:0048012	hepatocyte growth factor receptor signaling pathway	24473	13/18674	0.0456658	0.278963	0.242051	ENSG00000149269	1	0.05	1/0.05	PAK1
GO:0060213	positive regulation of nuclear-transcribed mRNA poly(A) tail shortening	24473	13/18674	0.0456658	0.278963	0.242051	ENSG00000070756	1	0.05	1/0.05	PABPC1
GO:0061000	negative regulation of dendritic spine development	24473	13/18674	0.0456658	0.278963	0.242051	ENSG00000114062	1	0.05	1/0.05	UBE3A
GO:0070932	histone H3 deacetylation	24473	13/18674	0.0456658	0.278963	0.242051	ENSG00000048052	1	0.05	1/0.05	HDAC9
GO:0090646	mitochondrial tRNA processing	24473	13/18674	0.0456658	0.278963	0.242051	ENSG00000043514	1	0.05	1/0.05	TRIT1
GO:1901524	regulation of mitophagy	24473	13/18674	0.0456658	0.278963	0.242051	ENSG00000103197	1	0.05	1/0.05	TSC2
GO:0001738	morphogenesis of a polarized epithelium	24504	96/18674	0.0466028	0.278963	0.242051	ENSG00000070367/ENSG00000007168	2	0.34	2/0.34	EXOC5/PAFAH1B1
GO:0043648	dicarboxylic acid metabolic process	24504	96/18674	0.0466028	0.278963	0.242051	ENSG00000126522/ENSG00000133943	2	0.34	2/0.34	ASL/DGLUCY
GO:0002697	regulation of immune effector process	24563	378/18674	0.0467955	0.278963	0.242051	ENSG00000117335/ENSG00000143507/ENSG00000196126/ENSG00000079134	4	1.36	4/1.36	CD46/DUSP10/HLA-DRB1/THOC1
GO:0006486	protein glycosylation	24532	226/18674	0.0476239	0.278963	0.242051	ENSG00000086848/ENSG00000141458/ENSG00000136840	3	0.81	3/0.81	ALG9/NPC1/ST6GALNAC4
GO:0043413	macromolecule glycosylation	24532	226/18674	0.0476239	0.278963	0.242051	ENSG00000086848/ENSG00000141458/ENSG00000136840	3	0.81	3/0.81	ALG9/NPC1/ST6GALNAC4
GO:0002253	activation of immune response	24563	382/18674	0.0483079	0.278963	0.242051	ENSG00000117335/ENSG00000196126/ENSG00000149269/ENSG00000188313	4	1.37	4/1.37	CD46/HLA-DRB1/PAK1/PLSCR1
GO:0014020	primary neural tube formation	24504	98/18674	0.0483555	0.278963	0.242051	ENSG00000165699/ENSG00000103197	2	0.35	2/0.35	TSC1/TSC2
GO:0002399	MHC class II protein complex assembly	24473	14/18674	0.0490922	0.278963	0.242051	ENSG00000196126	1	0.05	1/0.05	HLA-DRB1
GO:0002503	peptide antigen assembly with MHC class II protein complex	24473	14/18674	0.0490922	0.278963	0.242051	ENSG00000196126	1	0.05	1/0.05	HLA-DRB1
GO:0002836	positive regulation of response to tumor cell	24473	14/18674	0.0490922	0.278963	0.242051	ENSG00000196126	1	0.05	1/0.05	HLA-DRB1
GO:0002839	positive regulation of immune response to tumor cell	24473	14/18674	0.0490922	0.278963	0.242051	ENSG00000196126	1	0.05	1/0.05	HLA-DRB1
GO:0016056	rhodopsin mediated signaling pathway	24473	14/18674	0.0490922	0.278963	0.242051	ENSG00000136448	1	0.05	1/0.05	NMT1
GO:0018206	peptidyl-methionine modification	24473	14/18674	0.0490922	0.278963	0.242051	ENSG00000164134	1	0.05	1/0.05	NAA15
GO:0021819	layer formation in cerebral cortex	24473	14/18674	0.0490922	0.278963	0.242051	ENSG00000007168	1	0.05	1/0.05	PAFAH1B1
GO:0022038	corpus callosum development	24473	14/18674	0.0490922	0.278963	0.242051	ENSG00000007168	1	0.05	1/0.05	PAFAH1B1
GO:0033169	histone H3-K9 demethylation	24473	14/18674	0.0490922	0.278963	0.242051	ENSG00000171988	1	0.05	1/0.05	JMJD1C
GO:0046185	aldehyde catabolic process	24473	14/18674	0.0490922	0.278963	0.242051	ENSG00000177225	1	0.05	1/0.05	GATD1
GO:0046598	positive regulation of viral entry into host cell	24473	14/18674	0.0490922	0.278963	0.242051	ENSG00000196126	1	0.05	1/0.05	HLA-DRB1
GO:0048715	negative regulation of oligodendrocyte differentiation	24473	14/18674	0.0490922	0.278963	0.242051	ENSG00000143507	1	0.05	1/0.05	DUSP10
GO:0072160	nephron tubule epithelial cell differentiation	24473	14/18674	0.0490922	0.278963	0.242051	ENSG00000115415	1	0.05	1/0.05	STAT1
GO:0072350	tricarboxylic acid metabolic process	24473	14/18674	0.0490922	0.278963	0.242051	ENSG00000100412	1	0.05	1/0.05	ACO2
GO:0075294	positive regulation by symbiont of entry into host	24473	14/18674	0.0490922	0.278963	0.242051	ENSG00000196126	1	0.05	1/0.05	HLA-DRB1

## Sheet: TableS4_Female_SE
Suganuma Supplementary Table S4. Skipped exon_Healthy Females vs. FXD Females
ID	GeneID	geneSymbol	chr	strand	exonStart_0base	exonEnd	upstreamES	upstreamEE	downstreamES	downstreamEE	ID.1	IJC_SAMPLE_1	SJC_SAMPLE_1	IJC_SAMPLE_2	SJC_SAMPLE_2	IncFormLen	SkipFormLen	PValue	FDR	IncLevel1	IncLevel2	IncLevelDifference
1301	ENSG00000100418	DESI1	chr22	-	41607839	41607861	41604043	41604153	41620751	41621043	1301	10,7,22,12,11,7,1,10,8,6	4,1,0,2,2,1,0,6,2,2	13,12,16,3,4,1,6,12,15,4,6,8	0,0,0,0,0,0,4,4,0,0,0,1	122	100	1.18724e-05	0.00343405	0.672,0.852,1.0,0.831,0.818,0.852,1.0,0.577,0.766,0.711	1.0,1.0,1.0,1.0,1.0,1.0,0.551,0.711,1.0,1.0,1.0,0.868	-0.12
1393	ENSG00000100226	GTPBP1	chr22	+	38708844	38708956	38705943	38706147	38715906	38715962	1393	34,15,22,19,20,24,11,22,16,22	1,1,2,3,7,1,0,2,1,2	8,22,20,16,11,12,22,18,19,15,11,18	2,1,3,0,0,0,3,0,4,1,0,0	212	100	0.000179947	0.029398	0.941,0.876,0.838,0.749,0.574,0.919,1.0,0.838,0.883,0.838	0.654,0.912,0.759,1.0,1.0,1.0,0.776,1.0,0.691,0.876,1.0,1.0	-0.043
1400	ENSG00000100226	GTPBP1	chr22	+	38735173	38735310	38734323	38734397	38736028	38736175	1400	14,12,6,5,15,9,4,9,7,5	0,1,1,0,2,1,3,3,2,1	3,6,13,11,8,13,16,7,8,5,1,4	5,4,2,4,6,2,4,3,4,4,2,6	237	100	0.000189606	0.0306918	1.0,0.835,0.717,1.0,0.76,0.792,0.36,0.559,0.596,0.678	0.202,0.388,0.733,0.537,0.36,0.733,0.628,0.496,0.458,0.345,0.174,0.22	0.29
1424	ENSG00000100201	DDX17	chr22	-	38489227	38489458	38488025	38488115	38492055	38492115	1424	47,49,28,42,38,32,45,39,72,68	139,162,144,160,176,123,112,73,74,58	33,73,105,35,54,46,53,65,58,46,41,35	78,115,126,91,58,103,98,80,120,71,61,67	331	100	3.80266e-05	0.00867596	0.093,0.084,0.055,0.073,0.061,0.073,0.108,0.139,0.227,0.262	0.113,0.161,0.201,0.104,0.22,0.119,0.14,0.197,0.127,0.164,0.169,0.136	-0.037
1912	ENSG00000099991	CABIN1	chr22	+	24041138	24041273	24038347	24038461	24042903	24043084	1912	24,17,5,21,16,26,4,23,20,14	0,0,1,1,1,1,2,1,1,0	8,28,14,11,19,14,18,28,11,23,15,19	7,4,1,2,2,3,3,2,2,8,2,0	235	100	2.59437e-08	2.1767e-05	1.0,1.0,0.68,0.899,0.872,0.917,0.46,0.907,0.895,1.0	0.327,0.749,0.856,0.701,0.802,0.665,0.719,0.856,0.701,0.55,0.761,1.0	0.139
2000	ENSG00000099917	MED15	chr22	+	20575112	20575232	20568520	20568631	20582610	20582747	2000	1,1,2,6,0,1,2,3,9,4	2,0,0,0,1,4,0,2,0,0	4,6,1,5,1,4,7,2,2,1,2,1	2,2,2,1,3,4,1,1,1,2,1,1	220	100	9.11506e-05	0.017418	0.185,1.0,1.0,1.0,0.0,0.102,1.0,0.405,1.0,1.0	0.476,0.577,0.185,0.694,0.132,0.313,0.761,0.476,0.476,0.185,0.476,0.313	0.247
2119	ENSG00000160255	ITGB2	chr21	-	44908073	44908182	44906914	44907095	44910283	44910372	2119	0,0,0,0,0,0,0,0,0,0	31,38,23,45,28,26,7,17,21,20	15,4,18,0,0,0,3,7,4,0,0,0	29,22,36,29,19,15,17,23,14,18,13,22	209	100	6.07292e-14	2.67876e-10	0.0,0.0,0.0,0.0,0.0,0.0,0.0,0.0,0.0,0.0	0.198,0.08,0.193,0.0,0.0,0.0,0.078,0.127,0.12,0.0,0.0,0.0	-0.066
2664	ENSG00000124222	STX16	chr20	+	58659622	58659634	58651271	58652087	58667489	58667597	2664	4,0,3,5,2,1,0,0,9,2	4,10,12,4,4,4,6,1,6,4	1,1,3,1,0,0,3,1,1,0,0,0	3,5,15,7,15,6,4,9,10,15,5,1	112	100	1.3375e-07	8.13755e-05	0.472,0.0,0.182,0.527,0.309,0.182,0.0,0.0,0.573,0.309	0.229,0.152,0.152,0.113,0.0,0.0,0.401,0.09,0.082,0.0,0.0,0.0	0.154
3299	ENSG00000101294	HM13	chr20	+	31568077	31568280	31566209	31566295	31569119	31569541	3299	7,9,5,2,5,7,4,2,2,1	25,34,53,60,44,17,24,28,27,20	4,10,11,7,10,5,5,7,13,4,3,7	25,23,17,11,13,10,38,21,29,48,30,35	303	100	6.22464e-05	0.013023	0.085,0.08,0.03,0.011,0.036,0.12,0.052,0.023,0.024,0.016	0.05,0.125,0.176,0.174,0.202,0.142,0.042,0.099,0.129,0.027,0.032,0.062	-0.057
3770	ENSG00000186272	ZNF17	chr19	+	57413595	57413636	57411160	57411406	57417911	57418038	3770	4,1,3,8,5,6,2,4,8,6	3,3,0,1,2,0,0,3,2,2	5,4,6,8,1,1,5,4,2,1,1,4	0,0,0,2,1,2,0,0,2,0,0,3	141	100	0.000122903	0.0218305	0.486,0.191,1.0,0.85,0.639,1.0,1.0,0.486,0.739,0.68	1.0,1.0,1.0,0.739,0.415,0.262,1.0,1.0,0.415,1.0,1.0,0.486	-0.069
3854	ENSG00000160439	RDH13	chr19	-	55050699	55051002	55048656	55048763	55056652	55056808	3854	9,7,5,7,2,7,9,0,12,3	6,3,7,3,1,6,2,5,0,7	1,1,0,1,0,0,0,8,5,0,6,5	9,4,10,7,4,8,12,6,7,4,1,12	403	100	1.37709e-05	0.00381635	0.271,0.367,0.151,0.367,0.332,0.225,0.528,0.0,1.0,0.096	0.027,0.058,0.0,0.034,0.0,0.0,0.0,0.249,0.151,0.0,0.598,0.094	0.233
3925	ENSG00000170889	RPS9	chr19	+	54206552	54206724	54206275	54206462	54207397	54207522	3925	225,232,180,212,236,274,267,54,52,46	1.60217e+39	41,64,113,85,63,132,174,198,241,45,76,78	1.21213e+46	272	100	2.44249e-15	1.17533e-11	0.049,0.046,0.056,0.054,0.06,0.051,0.059,0.015,0.012,0.012	0.012,0.018,0.03,0.022,0.03,0.03,0.038,0.042,0.05,0.009,0.019,0.015	0.015
4121	ENSG00000126453	BCL2L12	chr19	+	49667018	49667161	49666684	49666799	49668850	49668937	4121	60,52,41,60,41,51,20,57,62,54	1,2,0,2,0,3,0,1,2,1	56,57,39,40,21,38,40,73,26,62,71,76	3,3,1,4,1,2,5,10,1,3,6,1	243	100	2.8649e-06	0.00101775	0.961,0.915,1.0,0.925,1.0,0.875,1.0,0.959,0.927,0.957	0.885,0.887,0.941,0.805,0.896,0.887,0.767,0.75,0.915,0.895,0.83,0.969	0.083
4123	ENSG00000126453	BCL2L12	chr19	+	49667021	49667161	49666684	49666799	49668850	49668937	4123	44,19,23,33,34,33,17,38,37,30	1,2,0,2,0,3,0,1,2,1	30,31,27,21,10,18,21,47,12,34,33,49	3,3,1,4,1,2,5,10,1,3,6,1	240	100	1.36592e-06	0.000547735	0.948,0.798,1.0,0.873,1.0,0.821,1.0,0.941,0.885,0.926	0.806,0.812,0.918,0.686,0.806,0.789,0.636,0.662,0.833,0.825,0.696,0.953	0.134
4245	ENSG00000063176	SPHK2	chr19	+	48628680	48629726	48628161	48628277	48630433	48630717	4245	28,29,31,30,27,26,18,32,37,28	0,0,0,3,0,0,0,3,0,0	41,49,61,36,19,21,27,44,23,23,37,38	0,1,1,5,1,7,1,0,0,0,6,1	1146	100	7.46946e-08	5.20229e-05	1.0,1.0,1.0,0.466,1.0,1.0,1.0,0.482,1.0,1.0	1.0,0.81,0.842,0.386,0.624,0.207,0.702,1.0,1.0,1.0,0.35,0.768	0.171
4968	ENSG00000105699	LSR	chr19	+	35262545	35262692	35258944	35259064	35266358	35266532	4968	5,10,23,19,15,23,11,5,6,12	0,0,0,1,0,1,0,0,0,0	18,30,33,6,3,6,6,14,1,15,23,9	4,3,5,0,0,1,0,1,1,4,6,2	247	100	2.39508e-12	7.45745e-09	1.0,1.0,1.0,0.885,1.0,0.903,1.0,1.0,1.0,1.0	0.646,0.802,0.728,1.0,1.0,0.708,1.0,0.85,0.288,0.603,0.608,0.646	0.239
5208	ENSG00000182141	ZNF708	chr19	-	21327959	21328141	21309245	21309341	21329209	21329425	5208	1,1,5,6,13,3,7,3,6,6	4,2,6,1,6,7,7,2,2,2	10,8,10,2,6,0,6,12,6,24,3,7	0,1,0,2,0,8,2,1,0,0,1,1	282	100	1.05352e-05	0.00311537	0.081,0.151,0.228,0.68,0.434,0.132,0.262,0.347,0.515,0.515	1.0,0.739,1.0,0.262,1.0,0.0,0.515,0.81,1.0,1.0,0.515,0.713	-0.378
5461	ENSG00000167460	TPM4	chr19	+	16095263	16095893	16093683	16093753	16101263	16102948	5461	5,2,2,4,5,4,4,1,2,3	41,30,40,39,35,26,16,47,38,28	10,10,10,3,8,4,2,7,3,2,5,6	43,23,27,31,18,36,24,31,20,27,26,22	730	100	0.000122755	0.0218305	0.016,0.009,0.007,0.014,0.019,0.021,0.033,0.003,0.007,0.014	0.031,0.056,0.048,0.013,0.057,0.015,0.011,0.03,0.02,0.01,0.026,0.036	-0.015
5506	ENSG00000187912	CLEC17A	chr19	+	14594631	14594682	14594516	14594549	14594758	14594800	5506	206,200,85,127,86,97,69,110,141,100	0,2,0,0,0,0,0,0,0,0	126,225,321,92,75,145,132,117,187,29,21,46	0,0,0,18,14,24,0,1,0,29,22,15	151	100	0	0	1.0,0.985,1.0,1.0,1.0,1.0,1.0,1.0,1.0,1.0	1.0,1.0,1.0,0.772,0.78,0.8,1.0,0.987,1.0,0.398,0.387,0.67	0.182
5588	ENSG00000171456	ASXL1	chr20	+	32367726	32367729	32366383	32366466	32369014	32369123	5588	15,22,8,14,12,21,17,18,11,16	0,1,0,1,1,0,0,0,0,2	18,16,26,15,22,20,24,30,14,18,14,16	0,1,5,1,3,3,3,2,1,0,2,2	103	100	6.04483e-05	0.012697	1.0,0.955,1.0,0.931,0.921,1.0,1.0,1.0,1.0,0.886	1.0,0.94,0.835,0.936,0.877,0.866,0.886,0.936,0.931,1.0,0.872,0.886	0.056
5638	ENSG00000219665	ZNF433-AS1	chr19	+	11990168	11990381	11987766	11987823	12001773	12001822	5638	2,1,0,1,0,1,1,3,1,0	9,4,3,5,7,9,5,11,1,9	5,2,3,16,5,7,1,5,0,2,4,5	2,3,6,3,9,10,3,6,5,4,13,4	313	100	3.61935e-09	4.07615e-06	0.066,0.074,0.0,0.06,0.0,0.034,0.06,0.08,0.242,0.0	0.444,0.176,0.138,0.63,0.151,0.183,0.096,0.21,0.0,0.138,0.09,0.285	-0.15
5796	ENSG00000105397	TYK2	chr19	-	10369756	10369877	10368328	10368418	10378213	10378426	5796	1,1,1,0,1,0,1,1,2,0	46,58,15,30,32,40,23,39,49,35	1,3,5,12,5,0,1,5,1,8,1,4	33,49,55,47,42,48,41,51,45,29,33,42	221	100	5.182e-06	0.00169317	0.01,0.008,0.029,0.0,0.014,0.0,0.019,0.011,0.018,0.0	0.014,0.027,0.04,0.104,0.051,0.0,0.011,0.042,0.01,0.111,0.014,0.041	-0.028
6406	ENSG00000221887	HMSD	chr18	+	63953353	63953527	63949300	63949400	63954407	63954557	6406	25,19,42,40,48,4,0,30,48,37	15,7,0,0,0,9,8,0,0,0	33,56,124,49,41,75,25,23,32,14,17,15	0,0,0,0,0,0,0,0,0,0,0,0	274	100	4.63336e-08	3.45426e-05	0.378,0.498,1.0,1.0,1.0,0.14,0.0,1.0,1.0,1.0	1.0,1.0,1.0,1.0,1.0,1.0,1.0,1.0,1.0,1.0,1.0,1.0	-0.298
6581	ENSG00000141644	MBD1	chr18	-	50273333	50273471	50272823	50272955	50273563	50273863	6581	55,60,26,42,31,54,16,32,34,42	1,8,5,5,3,5,3,3,1,0	37,50,58,36,26,36,32,49,47,44,39,58	2,1,5,2,0,1,2,2,2,2,0,1	238	100	0.0002904	0.0413169	0.959,0.759,0.686,0.779,0.813,0.819,0.691,0.818,0.935,1.0	0.886,0.955,0.83,0.883,1.0,0.938,0.871,0.911,0.908,0.902,1.0,0.961	-0.095
6974	ENSG00000285756	BX890604.1	chrX	-	3818441	3818500	3817527	3817778	3828505	3829387	6974	12,9,12,12,11,10,8,8,11,4	4,4,1,1,2,2,0,1,1,1	11,18,18,18,12,16,7,10,22,5,12,11	0,0,0,0,0,0,1,1,0,2,0,2	159	100	2.02869e-06	0.00076158	0.654,0.586,0.883,0.883,0.776,0.759,1.0,0.834,0.874,0.716	1.0,1.0,1.0,1.0,1.0,1.0,0.815,0.863,1.0,0.611,1.0,0.776	-0.126
6990	ENSG00000285756	BX890604.1	chrX	-	3825087	3825231	3822373	3822580	3828505	3828979	6990	5,3,6,5,5,3,0,7,4,4	3,0,1,0,0,2,2,0,0,0	1,1,2,2,5,3,0,1,4,2,6,0	2,2,0,1,0,2,1,1,0,0,2,4	244	100	3.69587e-05	0.00846882	0.406,1.0,0.711,1.0,1.0,0.381,0.0,1.0,1.0,1.0	0.17,0.17,1.0,0.45,1.0,0.381,0.0,0.291,1.0,1.0,0.551,0.0	0.249
7027	ENSG00000101654	RNMT	chr18	+	13759941	13760208	13754113	13754147	13762038	13762344	7027	48,61,26,27,28,25,20,38,27,12	1,0,2,1,0,3,1,0,0,0	38,20,39,30,22,15,43,38,51,42,21,43	1,1,3,1,0,2,5,2,2,2,1,1	367	100	0.000197489	0.0318704	0.929,1.0,0.78,0.88,1.0,0.694,0.845,1.0,1.0,1.0	0.912,0.845,0.78,0.891,1.0,0.671,0.701,0.838,0.874,0.851,0.851,0.921	0.068
7401	ENSG00000147403	RPL10	chrX	+	154400463	154400626	154399802	154399941	154400701	154400811	7401	5.72561e+39	44,24,27,28,34,37,54,18,19,23	3.53044e+47	12,16,23,12,12,11,23,31,40,12,18,26	263	100	0.000102512	0.0191063	0.98,0.99,0.983,0.985,0.984,0.985,0.973,0.99,0.99,0.986	0.991,0.99,0.989,0.994,0.99,0.995,0.989,0.987,0.984,0.993,0.988,0.985	-0.005
7789	ENSG00000154265	ABCA5	chr17	-	69325698	69325817	69314313	69314430	69327051	69327111	7789	13,12,1,4,1,1,4,3,5,4	2,2,0,0,0,1,0,1,0,0	10,5,1,0,3,6,2,2,3,1,2,7	1,1,5,2,1,0,1,4,0,2,0,0	219	100	1.27813e-05	0.00358124	0.748,0.733,1.0,1.0,1.0,0.313,1.0,0.578,1.0,1.0	0.82,0.695,0.084,0.0,0.578,1.0,0.477,0.186,1.0,0.186,1.0,1.0	0.252
7903	ENSG00000266173	STRADA	chr17	-	63726637	63726695	63714005	63714108	63728333	63728384	7903	6,11,3,6,7,9,5,4,10,10	0,3,0,0,0,1,0,1,4,1	2,17,8,9,7,8,9,6,11,11,8,4	1,1,2,2,0,1,4,1,2,0,2,3	158	100	8.56983e-06	0.00257738	1.0,0.699,1.0,1.0,1.0,0.851,1.0,0.717,0.613,0.864	0.559,0.915,0.717,0.74,1.0,0.835,0.587,0.792,0.777,1.0,0.717,0.458	0.116
8674	ENSG00000225470	JPX	chrX	+	73997043	73997166	73994839	73994961	73998767	73998844	8674	2,1,1,2,3,2,4,0,4,0	3,3,1,4,7,6,2,1,1,1	1,2,3,0,0,0,0,1,0,0,1,1	5,3,4,1,2,6,4,0,9,7,1,2	223	100	0.000108032	0.0198434	0.23,0.13,0.31,0.183,0.161,0.13,0.473,0.0,0.642,0.0	0.082,0.23,0.252,0.0,0.0,0.0,0.0,1.0,0.0,0.0,0.31,0.183	0.054
9539	ENSG00000264187	AC055811.2	chr17	-	17231793	17231882	17227989	17228161	17232787	17232901	9539	12,8,29,23,21,15,16,11,13,20	4,1,0,1,0,2,0,0,0,0	7,4,11,4,6,1,5,17,11,11,16,13	0,0,0,5,9,7,3,2,0,0,0,0	189	100	0.000167352	0.0278562	0.613,0.809,1.0,0.924,1.0,0.799,1.0,1.0,1.0,1.0	1.0,1.0,1.0,0.297,0.261,0.07,0.469,0.818,1.0,1.0,1.0,1.0	0.172
9893	ENSG00000129195	PIMREG	chr17	+	6450027	6450072	6449311	6449407	6450361	6450365	9893	11,4,7,15,5,6,2,28,9,26	0,1,6,0,0,4,1,2,3,4	23,9,7,3,1,2,9,11,1,6,10,15	0,1,3,0,0,0,0,2,0,3,0,3	145	100	8.59427e-05	0.0166634	1.0,0.734,0.446,1.0,1.0,0.508,0.58,0.906,0.674,0.818	1.0,0.861,0.617,1.0,1.0,1.0,1.0,0.791,1.0,0.58,1.0,0.775	-0.119
10039	ENSG00000083454	P2RX5	chr17	-	3690955	3691027	3690604	3690680	3691643	3691773	10039	17,22,25,21,83,50,13,1,1,11	7,11,3,10,10,5,3,1,2,0	56,242,691,29,27,40,33,26,43,26,22,23	2,20,31,4,1,2,1,2,5,1,2,0	172	100	6.52685e-05	0.0134428	0.585,0.538,0.829,0.55,0.828,0.853,0.716,0.368,0.225,1.0	0.942,0.876,0.928,0.808,0.94,0.921,0.95,0.883,0.833,0.938,0.865,1.0	-0.258
10238	ENSG00000197912	SPG7	chr16	+	89540943	89542279	89532462	89532636	89544647	89544772	10238	43,35,16,23,16,20,36,28,41,44	10,7,7,9,18,5,11,11,18,5	56,56,61,40,57,52,18,18,47,55,33,28	15,7,8,3,6,10,3,3,8,10,7,7	1436	100	0.000263166	0.0381948	0.23,0.258,0.137,0.151,0.058,0.218,0.186,0.151,0.137,0.38	0.206,0.358,0.347,0.481,0.398,0.266,0.295,0.295,0.29,0.277,0.247,0.218	-0.116
10251	ENSG00000197912	SPG7	chr16	+	89548979	89549336	89548002	89548113	89550493	89550609	10251	4,5,1,2,5,0,1,2,1,4	12,23,4,10,7,11,9,10,15,13	6,11,9,7,8,6,1,2,5,6,6,8	27,9,12,17,9,23,4,8,6,7,9,12	457	100	3.03674e-05	0.00732443	0.068,0.045,0.052,0.042,0.135,0.0,0.024,0.042,0.014,0.063	0.046,0.211,0.141,0.083,0.163,0.054,0.052,0.052,0.154,0.158,0.127,0.127	-0.066
10325	ENSG00000172530	BANP	chr16	+	88004294	88004411	87984059	87984259	88006089	88006265	10325	9,13,8,11,10,13,12,14,9,15	0,0,0,0,1,1,1,3,3,0	16,15,16,7,6,7,18,18,7,11,5,6	3,6,1,1,1,1,0,6,0,5,3,0	217	100	7.47379e-06	0.00232707	1.0,1.0,1.0,1.0,0.822,0.857,0.847,0.683,0.58,1.0	0.711,0.535,0.881,0.763,0.734,0.763,1.0,0.58,1.0,0.503,0.434,1.0	0.137
10347	ENSG00000103248	MTHFSD	chr16	-	86551972	86552146	86548463	86548577	86554644	86554751	10347	5,9,9,4,6,7,3,5,2,5	0,1,0,0,0,0,0,0,0,1	6,3,7,4,6,1,5,5,7,5,5,10	0,2,2,5,6,4,2,0,1,0,0,1	274	100	6.58538e-11	1.51555e-07	1.0,0.767,1.0,1.0,1.0,1.0,1.0,1.0,1.0,0.646	1.0,0.354,0.561,0.226,0.267,0.084,0.477,1.0,0.719,1.0,1.0,0.785	0.319
10348	ENSG00000103248	MTHFSD	chr16	-	86552032	86552146	86548463	86548577	86554644	86554748	10348	6,13,9,6,7,8,7,9,5,11	0,1,0,0,0,0,0,0,0,1	7,9,12,7,9,4,8,8,10,10,9,13	0,2,2,5,6,4,2,0,1,0,0,1	214	100	1.75048e-09	2.23234e-06	1.0,0.859,1.0,1.0,1.0,1.0,1.0,1.0,1.0,0.837	1.0,0.678,0.737,0.395,0.412,0.318,0.651,1.0,0.824,1.0,1.0,0.859	0.23
10349	ENSG00000103248	MTHFSD	chr16	-	86552178	86552292	86548463	86548577	86554644	86554748	10349	6,8,5,8,7,4,2,4,6,8	0,1,0,0,0,0,0,0,0,1	3,8,11,5,4,4,13,4,10,7,6,7	0,2,2,5,6,4,2,0,1,0,0,1	214	100	9.77559e-10	1.32677e-06	1.0,0.789,1.0,1.0,1.0,1.0,1.0,1.0,1.0,0.789	1.0,0.651,0.72,0.318,0.238,0.318,0.752,1.0,0.824,1.0,1.0,0.766	0.242
11500	ENSG00000131797	CLUHP3	chr16	+	31702534	31702681	31700634	31700738	31703155	31703367	11500	14,20,9,26,14,13,22,11,13,14	2,2,1,2,3,2,2,0,0,2	17,15,21,12,10,9,20,13,13,22,4,16	2,0,0,0,3,1,0,0,0,0,0,0	247	100	3.59463e-05	0.00835297	0.739,0.802,0.785,0.84,0.654,0.725,0.817,1.0,1.0,0.739	0.775,1.0,1.0,1.0,0.574,0.785,1.0,1.0,1.0,1.0,1.0,1.0	-0.118
11860	ENSG00000083093	PALB2	chr16	-	23607863	23608012	23603164	23603669	23614003	23614091	11860	25,22,15,18,17,21,19,17,13,18	0,2,3,7,0,2,0,0,2,3	29,24,25,25,17,20,15,21,24,27,20,16	0,0,1,0,0,0,0,1,0,2,0,1	249	100	4.15636e-07	0.000205612	1.0,0.815,0.668,0.508,1.0,0.808,1.0,1.0,0.723,0.707	1.0,1.0,0.909,1.0,1.0,1.0,1.0,0.894,1.0,0.844,1.0,0.865	-0.136
12319	ENSG00000168096	ANKS3	chr16	-	4726978	4727177	4726658	4726780	4729979	4730151	12319	3,4,1,2,3,3,3,5,6,3	0,0,0,1,0,2,1,3,1,0	3,4,18,0,2,1,5,1,5,2,5,3	1,2,0,2,1,0,0,3,1,2,0,2	299	100	6.62905e-05	0.0135478	1.0,1.0,1.0,0.401,1.0,0.334,0.501,0.358,0.667,1.0	0.501,0.401,1.0,0.0,0.401,1.0,1.0,0.1,0.626,0.251,1.0,0.334	0.175
12408	ENSG00000122390	NAA60	chr16	+	3447481	3447620	3443648	3443827	3448470	3448540	12408	1,1,2,3,4,10,6,2,3,2	1,0,0,2,1,5,6,4,1,1	8,12,9,2,5,1,3,1,0,2,2,0	2,0,0,1,1,2,1,0,1,1,0,1	239	100	0.000374118	0.0499267	0.295,1.0,1.0,0.386,0.626,0.456,0.295,0.173,0.557,0.456	0.626,1.0,1.0,0.456,0.677,0.173,0.557,1.0,0.0,0.456,1.0,0.0	-0.054
12510	ENSG00000010361	FUZ	chr19	-	49808114	49808159	49806884	49807374	49808413	49808491	12510	2,0,4,3,0,3,0,3,0,3	10,16,3,8,4,2,1,8,6,2	1,0,2,0,0,1,0,1,1,1,1,0	9,8,9,9,11,6,5,8,3,9,14,7	145	100	6.41536e-05	0.0133168	0.121,0.0,0.479,0.205,0.0,0.508,0.0,0.205,0.0,0.508	0.071,0.0,0.133,0.0,0.0,0.103,0.0,0.079,0.187,0.071,0.047,0.0	0.145
12663	ENSG00000103275	UBE2I	chr16	+	1312346	1312558	1309677	1309773	1314019	1314096	12663	3,7,7,10,1,4,2,2,13,4	68,51,47,47,68,57,39,39,54,42	2,11,13,6,4,11,13,6,8,8,20,10	38,39,57,50,26,43,57,69,59,49,36,41	312	100	8.8463e-05	0.0169657	0.014,0.042,0.046,0.064,0.005,0.022,0.016,0.016,0.072,0.03	0.017,0.083,0.068,0.037,0.047,0.076,0.068,0.027,0.042,0.05,0.151,0.073	-0.029
12751	ENSG00000007541	PIGQ	chr16	+	582247	582309	580182	580972	582882	582893	12751	5,3,1,3,1,1,1,8,9,2	0,1,5,5,2,8,7,2,1,4	10,8,3,3,0,4,1,2,6,6,3,5	3,0,1,2,1,0,0,1,3,1,1,1	162	100	0.000100716	0.0189046	1.0,0.649,0.11,0.27,0.236,0.072,0.081,0.712,0.847,0.236	0.673,1.0,0.649,0.481,0.0,1.0,1.0,0.552,0.552,0.787,0.649,0.755	-0.254
13189	ENSG00000170776	AKAP13	chr15	+	85658536	85658590	85655416	85655787	85664562	85664755	13189	34,9,23,23,14,15,26,8,15,11	2,3,0,3,2,7,4,1,0,0	11,5,7,4,6,6,14,16,17,8,14,4	0,2,3,2,4,2,4,5,10,4,6,1	154	100	0.000198767	0.0318822	0.917,0.661,1.0,0.833,0.82,0.582,0.808,0.839,1.0,1.0	1.0,0.619,0.602,0.565,0.493,0.661,0.694,0.675,0.525,0.565,0.602,0.722	0.202
13247	ENSG00000255769	GOLGA2P10	chr15	-	82477837	82477926	82477393	82477582	82513665	82513950	13247	12,11,7,18,11,13,11,6,12,20	3,0,1,2,0,0,4,3,4,4	9,6,8,3,10,5,8,5,5,16,8,12	1,0,0,0,0,0,0,0,0,2,0,2	189	100	4.72783e-10	8.34179e-07	0.679,1.0,0.787,0.826,1.0,1.0,0.593,0.514,0.613,0.726	0.826,1.0,1.0,1.0,1.0,1.0,1.0,1.0,1.0,0.809,1.0,0.76	-0.176
13328	ENSG00000140379	BCL2A1	chr15	-	79967636	79967692	79960891	79961174	79970699	79971169	13328	10,9,2,4,9,5,4,13,10,11	149,131,41,52,99,104,95,96,85,51	19,19,10,27,20,45,26,24,22,5,8,11	92,138,166,95,53,121,73,97,123,67,47,76	156	100	2.19917e-10	4.31136e-07	0.041,0.042,0.03,0.047,0.055,0.03,0.026,0.08,0.07,0.121	0.117,0.081,0.037,0.154,0.195,0.193,0.186,0.137,0.103,0.046,0.098,0.085	-0.065
13913	ENSG00000128915	ICE2	chr15	-	60478567	60478637	60477936	60478069	60479002	60479112	13913	0,1,0,1,0,0,0,2,1,1	11,10,10,11,5,4,7,8,17,5	1,1,3,2,2,4,2,5,2,4,1,0	13,10,8,3,7,2,9,9,15,13,5,8	170	100	1.74826e-06	0.000665746	0.0,0.056,0.0,0.051,0.0,0.0,0.0,0.128,0.033,0.105	0.043,0.056,0.181,0.282,0.144,0.541,0.116,0.246,0.073,0.153,0.105,0.0	-0.124
13915	ENSG00000128915	ICE2	chr15	-	60478567	60478650	60477936	60478069	60479002	60479107	13915	0,0,0,1,0,0,0,2,1,1	11,10,10,11,5,4,7,8,17,5	1,3,3,3,2,5,2,5,2,4,1,0	13,10,8,3,7,2,9,9,15,13,5,8	183	100	1.77129e-09	2.23234e-06	0.0,0.0,0.0,0.047,0.0,0.0,0.0,0.12,0.031,0.099	0.04,0.141,0.17,0.353,0.135,0.577,0.108,0.233,0.068,0.144,0.099,0.0	-0.143
13916	ENSG00000128915	ICE2	chr15	-	60478567	60478660	60477936	60478069	60479002	60479103	13916	1,0,0,1,0,0,0,2,2,2	11,10,10,11,5,4,7,8,17,5	2,1,3,3,2,5,2,5,2,4,2,0	13,10,8,3,7,2,9,9,15,13,5,8	193	100	1.0918e-07	6.87992e-05	0.045,0.0,0.0,0.045,0.0,0.0,0.0,0.115,0.057,0.172	0.074,0.049,0.163,0.341,0.129,0.564,0.103,0.224,0.065,0.138,0.172,0.0	-0.125
14877	ENSG00000114062	UBE3A	chr15	-	25407066	25409207	25405460	25405502	25411907	25411971	14877	124,107,55,85,52,105,92,61,68,69	0,0,0,0,2,0,0,0,0,0	69,129,156,128,128,116,118,100,104,67,61,64	3,5,4,0,0,5,0,0,0,1,5,0	2241	100	1.43574e-09	1.89992e-06	1.0,1.0,1.0,1.0,0.537,1.0,1.0,1.0,1.0,1.0	0.506,0.535,0.635,1.0,1.0,0.509,1.0,1.0,1.0,0.749,0.352,1.0	0.18
15105	ENSG00000100479	POLE2	chr14	-	49654783	49654838	49654154	49654214	49655004	49655094	15105	5,7,8,6,1,7,1,4,14,11	1,0,3,0,0,0,0,1,1,0	16,19,3,6,2,4,10,10,4,39,14,22	7,1,0,0,3,3,1,3,0,5,1,2	155	100	1.05055e-07	6.69974e-05	0.763,1.0,0.632,1.0,1.0,1.0,1.0,0.721,0.9,1.0	0.596,0.925,1.0,1.0,0.301,0.462,0.866,0.683,1.0,0.834,0.9,0.876	0.115
15110	ENSG00000100479	POLE2	chr14	-	49674349	49674427	49674122	49674216	49679724	49679800	15110	20,19,11,10,7,11,9,30,20,13	4,0,0,0,0,0,0,1,0,1	26,18,8,9,9,8,14,17,9,26,21,23	0,1,0,1,0,3,1,1,0,6,14,3	178	100	7.04463e-09	6.94865e-06	0.737,1.0,1.0,1.0,1.0,1.0,1.0,0.944,1.0,0.88	1.0,0.91,1.0,0.835,1.0,0.6,0.887,0.905,1.0,0.709,0.457,0.812	0.113
15555	ENSG00000066933	MYO9A	chr15	-	71951701	71951896	71938851	71938927	71959900	71960096	15555	12,14,6,9,0,7,5,3,11,11	1,0,1,0,2,0,0,0,1,5	4,8,6,11,10,14,8,24,4,9,4,6	0,4,3,2,0,0,1,3,4,2,3,2	295	100	0.0002507	0.0370671	0.803,1.0,0.67,1.0,0.0,1.0,1.0,1.0,0.789,0.427	1.0,0.404,0.404,0.651,1.0,1.0,0.731,0.731,0.253,0.604,0.311,0.504	0.136
15566	ENSG00000143507	DUSP10	chr1	-	221738933	221739787	221706094	221706466	221741980	221742089	15566	3.71447e+29	6,2,3,1,2,0,4,2,0,1	3.20338e+35	0,2,1,0,2,1,0,1,0,1,0,0	954	100	0.000294325	0.0415273	0.866,0.959,0.915,0.975,0.912,1.0,0.84,0.948,1.0,0.971	1.0,0.947,0.97,1.0,0.882,0.961,1.0,0.961,1.0,0.976,1.0,1.0	-0.036
15822	ENSG00000078319	PMS2P1	chr7	-	100325690	100325779	100320438	100321084	100328835	100329019	15822	38,33,21,28,16,21,23,28,17,21	10,0,1,0,0,7,1,4,0,2	21,8,23,24,18,17,20,16,26,29,17,36	1,0,0,0,0,1,0,0,1,0,3,0	189	100	2.08639e-09	2.5683e-06	0.668,1.0,0.917,1.0,1.0,0.613,0.924,0.787,1.0,0.847	0.917,1.0,1.0,1.0,1.0,0.9,1.0,1.0,0.932,1.0,0.75,1.0	-0.083
15824	ENSG00000078319	PMS2P1	chr7	-	100325690	100325868	100320438	100321084	100328835	100329019	15824	31,16,20,22,6,6,11,17,10,16	10,0,1,0,0,7,1,4,0,2	16,4,19,7,14,16,10,10,10,24,11,22	1,0,0,0,0,1,0,0,1,0,3,0	278	100	7.3658e-08	5.19849e-05	0.527,1.0,0.878,1.0,1.0,0.236,0.798,0.605,1.0,0.742	0.852,1.0,1.0,1.0,1.0,0.852,1.0,1.0,0.782,1.0,0.569,1.0	-0.143
16007	ENSG00000112081	SRSF3	chr6	+	36599820	36600276	36598848	36598983	36601151	36601190	16007	2.23235e+29	2.44264e+29	101,180,301,141,115,172,186,191,187,130,80,109	3.30308e+35	556	100	2.86823e-07	0.000148844	0.141,0.138,0.256,0.257,0.173,0.103,0.169,0.057,0.065,0.081	0.052,0.095,0.162,0.103,0.116,0.116,0.092,0.09,0.136,0.054,0.049,0.05	0.051
16176	ENSG00000196735	HLA-DQA1	chr6	+	32642609	32642784	32641971	32642253	32642951	32643272	16176	2.48825e+31	24,35,0,0,1,0,0,0,1,1	3.84711e+36	0,0,4,0,0,2,0,0,0,2,1,2	275	100	0.00013892	0.0239521	0.974,0.962,1.0,1.0,0.993,1.0,1.0,1.0,0.988,0.988	1.0,1.0,0.992,1.0,1.0,0.993,1.0,1.0,1.0,0.994,0.996,0.993	-0.007
16582	ENSG00000175061	SNHG29	chr17	+	16439527	16439703	16439062	16439414	16440184	16440253	16582	5.66549e+29	6.39661e+29	3.23394e+36	4.11463e+35	276	100	0.000262296	0.0381948	0.243,0.232,0.205,0.211,0.284,0.241,0.216,0.27,0.277,0.286	0.222,0.236,0.253,0.251,0.256,0.226,0.343,0.344,0.467,0.359,0.341,0.413	-0.063
16583	ENSG00000175061	SNHG29	chr17	+	16439531	16439703	16439326	16439414	16440184	16440253	16583	4.95461e+29	6.39661e+29	2.92353e+36	4.11463e+35	272	100	0.000349961	0.0473763	0.222,0.204,0.191,0.196,0.262,0.209,0.188,0.237,0.251,0.262	0.207,0.219,0.237,0.222,0.237,0.195,0.308,0.304,0.432,0.295,0.282,0.335	-0.051
17461	ENSG00000072571	HMMR	chr5	+	163467700	163467748	163464722	163464802	163469640	163469829	17461	19,22,24,10,17,9,3,70,42,36	16,10,10,14,14,6,1,22,19,23	29,28,20,29,17,11,34,72,7,56,42,25	5,12,4,0,0,0,10,9,0,39,20,12	148	100	8.75841e-05	0.0168582	0.445,0.598,0.619,0.326,0.451,0.503,0.67,0.683,0.599,0.514	0.797,0.612,0.772,1.0,1.0,1.0,0.697,0.844,1.0,0.492,0.587,0.585	-0.241
17515	ENSG00000116459	ATP5PB	chr1	+	111454210	111454356	111449681	111449873	111456085	111456145	17515	6.45624e+29	7,8,2,8,3,13,12,1,1,2	6.99733e+35	4,2,3,3,0,1,1,5,1,2,5,4	246	100	0.000134781	0.0233908	0.974,0.969,0.99,0.964,0.985,0.942,0.913,0.997,0.997,0.993	0.986,0.993,0.988,0.986,1.0,0.995,0.996,0.984,0.996,0.995,0.982,0.988	-0.018
17872	ENSG00000185404	SP140L	chr2	+	230328756	230328831	230327183	230327301	230357804	230357967	17872	12,18,22,12,21,10,3,13,10,7	1,0,0,1,4,6,3,0,0,2	3,14,15,5,9,13,13,10,12,7,13,9	0,0,0,1,1,0,3,1,1,0,1,0	175	100	0.000289933	0.0413169	0.873,1.0,1.0,0.873,0.75,0.488,0.364,1.0,1.0,0.667	1.0,1.0,1.0,0.741,0.837,1.0,0.712,0.851,0.873,1.0,0.881,1.0	-0.106
17944	ENSG00000280987	MATR3	chr5	+	139279934	139280058	139279050	139279129	139293452	139293575	17944	21,24,11,6,12,17,19,16,29,22	6,7,0,1,2,4,2,1,7,6	19,12,10,24,4,37,18,14,6,23,23,26	1,1,2,0,0,5,1,2,0,1,2,0	224	100	5.26699e-06	0.00171038	0.61,0.605,1.0,0.728,0.728,0.655,0.809,0.877,0.649,0.621	0.895,0.843,0.691,1.0,1.0,0.768,0.889,0.758,1.0,0.911,0.837,1.0	-0.154
18283	ENSG00000151292	CSNK1G3	chr5	+	123605338	123605362	123604723	123604830	123614341	123614455	18283	0,2,10,22,9,3,2,5,5,6	12,19,10,11,8,5,9,9,17,13	2,1,2,4,0,3,3,2,2,3,0,0	10,25,21,6,14,13,24,13,10,12,13,11	124	100	8.66657e-07	0.000366991	0.0,0.078,0.446,0.617,0.476,0.326,0.152,0.309,0.192,0.271	0.139,0.031,0.071,0.35,0.0,0.157,0.092,0.11,0.139,0.168,0.0,0.0	0.182
18484	ENSG00000105341	DMAC2	chr19	-	41433271	41433434	41431317	41432408	41433536	41433673	18484	59,63,63,62,41,30,27,38,36,36	0,0,0,0,0,5,2,6,5,4	31,44,51,25,20,49,59,48,48,44,43,48	2,4,3,0,0,0,0,0,0,1,0,0	263	100	1.46168e-06	0.000573109	1.0,1.0,1.0,1.0,1.0,0.695,0.837,0.707,0.732,0.774	0.855,0.807,0.866,1.0,1.0,1.0,1.0,1.0,1.0,0.944,1.0,1.0	-0.082
18505	ENSG00000145730	PAM	chr5	+	103028181	103028238	103025130	103025334	103028886	103029110	18505	22,19,9,5,9,13,6,2,10,10	5,4,0,1,4,2,2,0,1,3	12,8,11,9,7,6,4,4,12,7,9,12	2,1,1,0,1,1,2,0,0,0,0,0	157	100	2.18633e-07	0.000118089	0.737,0.752,1.0,0.761,0.589,0.805,0.656,1.0,0.864,0.68	0.793,0.836,0.875,1.0,0.817,0.793,0.56,1.0,1.0,1.0,1.0,1.0	-0.105
18507	ENSG00000145730	PAM	chr5	+	103028184	103028238	103025130	103025334	103028886	103029165	18507	41,25,13,7,19,11,13,9,7,7	5,4,0,1,4,2,2,0,1,3	19,10,11,3,8,12,3,5,8,9,20,14	2,1,1,0,1,1,2,0,0,0,0,0	154	100	2.30018e-06	0.000845509	0.842,0.802,1.0,0.82,0.755,0.781,0.808,1.0,0.82,0.602	0.861,0.867,0.877,1.0,0.839,0.886,0.493,1.0,1.0,1.0,1.0,1.0	-0.079
18608	ENSG00000153113	CAST	chr5	+	96746341	96746425	96741493	96742756	96747344	96747392	18608	79,86,58,80,94,73,70,84,93,72	0,0,1,0,0,1,0,1,1,0	57,79,88,78,57,83,105,67,100,73,67,54	8,10,6,1,0,0,0,1,0,0,0,2	184	100	0.000296426	0.0415273	1.0,1.0,0.969,1.0,1.0,0.975,1.0,0.979,0.981,1.0	0.795,0.811,0.889,0.977,1.0,1.0,1.0,0.973,1.0,1.0,1.0,0.936	0.042
18749	ENSG00000164180	TMEM161B	chr5	-	88240812	88240916	88228440	88228528	88268720	88268799	18749	45,64,19,35,39,57,43,31,24,34	2,5,2,3,7,2,8,6,3,4	28,30,44,31,25,35,31,55,24,52,33,43	0,3,3,4,2,2,1,3,2,0,0,2	204	100	0.000206579	0.0325436	0.917,0.863,0.823,0.851,0.732,0.933,0.725,0.717,0.797,0.806	1.0,0.831,0.878,0.792,0.86,0.896,0.938,0.9,0.855,1.0,1.0,0.913	-0.089
18812	ENSG00000127663	KDM4B	chr19	+	5119117	5119219	5110621	5110818	5119652	5119682	18812	8,5,4,6,6,6,7,2,4,4	0,1,1,0,0,1,0,0,0,0	7,5,11,2,1,9,3,7,6,17,7,7	0,0,5,3,2,7,0,4,0,0,1,2	202	100	7.61423e-09	7.09786e-06	1.0,0.712,0.664,1.0,1.0,0.748,1.0,1.0,1.0,1.0	1.0,1.0,0.521,0.248,0.198,0.389,1.0,0.464,1.0,1.0,0.776,0.634	0.227
18882	ENSG00000204120	GIGYF2	chr2	+	232731121	232731234	232724573	232724691	232735154	232735238	18882	4,2,0,1,1,2,1,0,1,0	1,2,1,2,1,0,1,5,2,3	2,1,1,1,4,1,0,1,2,2,3,8	0,3,0,0,1,0,1,2,1,0,1,0	213	100	1.39138e-08	1.24828e-05	0.653,0.319,0.0,0.19,0.319,1.0,0.319,0.0,0.19,0.0	1.0,0.135,1.0,1.0,0.653,1.0,0.0,0.19,0.484,1.0,0.585,1.0	-0.372
19224	ENSG00000113593	PPWD1	chr5	+	65568917	65568994	65567512	65567615	65569631	65569732	19224	4,4,1,1,0,3,8,3,2,1	11,17,12,15,23,20,9,11,17,21	0,0,1,1,0,0,0,0,0,2,0,0	36,46,11,16,7,10,16,18,22,21,14,16	177	100	7.6925e-08	5.28804e-05	0.17,0.117,0.045,0.036,0.0,0.078,0.334,0.134,0.062,0.026	0.0,0.0,0.049,0.034,0.0,0.0,0.0,0.0,0.0,0.051,0.0,0.0	0.089
19565	ENSG00000172262	ZNF131	chr5	+	43139164	43139309	43123208	43123310	43161248	43161294	19565	55,57,44,59,50,44,30,29,37,36	0,8,0,1,0,4,0,3,1,5	36,42,35,38,22,37,37,33,42,42,29,19	0,4,1,0,0,2,0,2,0,0,0,0	245	100	4.96767e-05	0.0106457	1.0,0.744,1.0,0.96,1.0,0.818,1.0,0.798,0.938,0.746	1.0,0.811,0.935,1.0,1.0,0.883,1.0,0.871,1.0,1.0,1.0,1.0	-0.058
19720	ENSG00000250155	AC008957.1	chr5	-	36705679	36705851	36668564	36668711	36725113	36725195	19720	4,8,1,3,3,10,7,19,27,24	0,0,1,1,0,1,0,2,0,0	5,2,8,8,3,6,17,13,13,28,4,11	1,4,4,3,0,0,0,2,2,0,2,0	272	100	2.01415e-05	0.00531096	1.0,1.0,0.269,0.524,1.0,0.786,1.0,0.777,1.0,1.0	0.648,0.155,0.424,0.495,1.0,1.0,1.0,0.705,0.705,1.0,0.424,1.0	0.123
19759	ENSG00000242110	AMACR	chr5	-	34004573	34004734	33998640	33998827	34005755	34005899	19759	17,14,19,22,22,9,6,26,34,24	2,2,0,2,1,1,0,0,0,0	19,23,27,13,4,5,19,20,16,35,16,41	5,5,6,1,0,0,1,5,0,0,0,1	261	100	2.07664e-07	0.00011332	0.765,0.728,1.0,0.808,0.894,0.775,1.0,1.0,1.0,1.0	0.593,0.638,0.633,0.833,1.0,1.0,0.879,0.605,1.0,1.0,1.0,0.94	0.054
19967	ENSG00000138303	ASCC1	chr10	-	72215781	72215854	72213186	72213331	72216206	72216311	19967	2,2,3,3,2,2,2,4,3,8	7,7,6,3,3,2,3,2,1,5	0,0,1,0,0,1,0,5,3,0,1,2	2,7,5,1,1,6,8,2,6,2,7,6	173	100	6.04126e-07	0.000268719	0.142,0.142,0.224,0.366,0.278,0.366,0.278,0.536,0.634,0.48	0.0,0.0,0.104,0.0,0.0,0.088,0.0,0.591,0.224,0.0,0.076,0.162	0.241
19973	ENSG00000150756	ATPSCKMT	chr5	-	10235210	10235261	10225506	10227647	10236477	10236615	19973	8,6,8,6,10,17,5,4,10,14	0,4,2,0,1,0,0,0,2,1	15,14,16,7,5,7,13,12,4,13,10,10	2,2,0,0,0,0,0,3,2,3,4,7	151	100	0.000330354	0.0450677	1.0,0.498,0.726,1.0,0.869,1.0,1.0,1.0,0.768,0.903	0.832,0.823,1.0,1.0,1.0,1.0,1.0,0.726,0.57,0.742,0.623,0.486	0.06
20500	ENSG00000164118	CEP44	chr4	+	174316529	174316567	174316165	174316290	174317334	174318665	20500	17,26,16,19,17,16,3,28,14,27	0,0,0,0,2,2,0,3,2,2	9,13,23,10,8,15,13,21,9,26,20,9	0,0,2,3,3,0,4,5,1,4,0,3	138	100	2.09868e-05	0.00549936	1.0,1.0,1.0,1.0,0.86,0.853,1.0,0.871,0.835,0.907	1.0,1.0,0.893,0.707,0.659,1.0,0.702,0.753,0.867,0.825,1.0,0.685	0.092
20564	ENSG00000119414	PPP6C	chr9	-	125160840	125160906	125158240	125158382	125171084	125171180	20564	89,92,64,79,79,56,47,85,86,83	7,3,5,2,0,3,1,1,2,2	63,94,90,49,37,68,94,87,47,89,77,80	0,0,2,1,0,2,1,1,0,3,0,0	166	100	8.21289e-05	0.0160415	0.885,0.949,0.885,0.96,1.0,0.918,0.966,0.981,0.963,0.962	1.0,1.0,0.964,0.967,1.0,0.953,0.983,0.981,1.0,0.947,1.0,1.0	-0.036
20595	ENSG00000100614	PPM1A	chr14	+	60268292	60268435	60249659	60249677	60282683	60283266	20595	4,1,0,2,1,0,8,1,1,1	21,19,13,13,11,18,13,14,4,10	4,8,2,3,6,1,3,0,9,0,2,5	9,18,27,8,9,6,6,10,9,2,3,3	243	100	0.000109821	0.020045	0.073,0.021,0.0,0.06,0.036,0.0,0.202,0.029,0.093,0.04	0.155,0.155,0.03,0.134,0.215,0.064,0.171,0.0,0.292,0.0,0.215,0.407	-0.098
21033	ENSG00000120519	SLC10A7	chr4	-	146442782	146442821	146325960	146325996	146503848	146503924	21033	7,9,12,13,9,2,6,8,4,5	2,0,0,0,2,0,0,0,0,0	12,14,12,9,9,7,10,7,19,17,15,15	8,0,2,6,0,0,0,4,0,3,0,1	139	100	5.97739e-07	0.000268132	0.716,1.0,1.0,1.0,0.764,1.0,1.0,1.0,1.0,1.0	0.519,1.0,0.812,0.519,1.0,1.0,1.0,0.557,1.0,0.803,1.0,0.915	0.104
21224	ENSG00000253710	ALG11	chr13	+	52024005	52024937	52018912	52019143	52028318	52028749	21224	67,58,75,86,88,49,43,65,97,73	6,0,5,1,1,2,0,0,1,1	77,112,105,61,54,73,73,92,125,79,56,86	2,0,0,0,0,0,2,0,0,0,0,1	1032	100	1.19437e-05	0.0034359	0.52,1.0,0.592,0.893,0.895,0.704,1.0,1.0,0.904,0.876	0.789,1.0,1.0,1.0,1.0,1.0,0.78,1.0,1.0,1.0,1.0,0.893	-0.117
21225	ENSG00000253710	ALG11	chr13	+	52024585	52024937	52019102	52019143	52028318	52028689	21225	22,32,36,49,42,15,23,34,42,46	6,0,5,1,1,2,0,0,1,1	31,46,42,20,22,34,35,39,49,29,27,48	2,0,0,0,0,0,2,0,0,0,0,1	452	100	3.29094e-05	0.00781148	0.448,1.0,0.614,0.916,0.903,0.624,1.0,1.0,0.903,0.911	0.774,1.0,1.0,1.0,1.0,1.0,0.795,1.0,1.0,1.0,1.0,0.914	-0.125
21413	ENSG00000245958	AC093752.1	chr4	+	119497810	119497903	119494425	119494523	119512350	119512464	21413	16,26,22,18,19,12,14,14,11,7	6,4,0,3,2,0,1,2,0,0	17,15,16,20,11,20,13,20,14,9,12,7	0,2,0,1,0,0,0,1,3,2,0,3	193	100	4.79071e-05	0.0103927	0.58,0.771,1.0,0.757,0.831,1.0,0.879,0.784,1.0,1.0	1.0,0.795,1.0,0.912,1.0,1.0,1.0,0.912,0.707,0.7,1.0,0.547	-0.021
21641	ENSG00000198856	OSTC	chr4	+	108657449	108657647	108655563	108655657	108667246	108667820	21641	4.36484e+29	5,1,4,3,0,1,3,2,1,1	4.69422e+35	9,6,0,5,5,7,5,5,2,4,2,7	298	100	4.26368e-05	0.00952259	0.967,0.994,0.972,0.985,1.0,0.992,0.964,0.985,0.993,0.992	0.946,0.959,1.0,0.949,0.921,0.932,0.971,0.97,0.987,0.976,0.986,0.949	0.022
22111	ENSG00000251022	THAP9-AS1	chr4	-	82895691	82895774	82893008	82894847	82897988	82898062	22111	6,10,14,16,7,22,16,12,6,5	0,5,5,4,1,6,0,2,5,3	20,17,30,15,4,8,22,31,32,17,6,13	2,2,0,0,1,0,4,3,1,1,2,2	183	100	9.66682e-05	0.0182964	1.0,0.522,0.605,0.686,0.793,0.667,1.0,0.766,0.396,0.477	0.845,0.823,1.0,1.0,0.686,1.0,0.75,0.85,0.946,0.903,0.621,0.78	-0.159
22132	ENSG00000281649	EBLN3P	chr9	+	37080341	37080536	37079873	37080034	37086667	37087995	22132	93,76,53,45,82,79,35,44,76,65	4,0,6,2,4,7,2,3,4,0	58,69,75,45,52,35,77,60,76,48,22,47	0,2,1,0,1,3,2,1,3,0,1,0	295	100	3.0464e-06	0.00107501	0.887,1.0,0.75,0.884,0.874,0.793,0.856,0.833,0.866,1.0	1.0,0.921,0.962,1.0,0.946,0.798,0.929,0.953,0.896,1.0,0.882,1.0	-0.066
22275	ENSG00000214174	AMZ2P1	chr17	-	64973241	64973517	64972753	64972927	64974554	64975568	22275	13,13,9,10,13,14,3,8,14,9	0,2,3,2,0,1,4,0,2,0	9,5,8,6,12,19,9,9,4,12,11,14	1,1,1,0,0,1,2,0,0,0,0,1	376	100	3.39692e-05	0.00799138	1.0,0.634,0.444,0.571,1.0,0.788,0.166,1.0,0.651,1.0	0.705,0.571,0.68,1.0,1.0,0.835,0.545,1.0,1.0,1.0,1.0,0.788	-0.118
22792	ENSG00000154144	TBRG1	chr11	+	124626472	124626609	124625670	124625903	124626812	124627050	22792	1,10,10,6,3,5,3,5,6,5	0,2,0,1,0,0,1,0,1,0	7,13,6,8,2,10,5,9,12,6,9,16	0,0,1,2,1,0,3,0,5,4,1,0	237	100	0.000368124	0.0493462	1.0,0.678,1.0,0.717,1.0,1.0,0.559,1.0,0.717,1.0	1.0,1.0,0.717,0.628,0.458,1.0,0.413,1.0,0.503,0.388,0.792,1.0	0.126
23337	ENSG00000004468	CD38	chr4	+	15824880	15824998	15816595	15816640	15834216	15834302	23337	3,7,92,105,71,18,3,27,23,16	0,1,6,6,7,0,0,2,5,1	71,77,111,4,5,6,17,26,14,15,12,4	0,2,6,2,0,0,4,0,0,0,1,0	218	100	0.000198732	0.0318822	1.0,0.763,0.876,0.889,0.823,1.0,1.0,0.861,0.678,0.88	1.0,0.946,0.895,0.478,1.0,1.0,0.661,1.0,1.0,1.0,0.846,1.0	-0.025
23422	ENSG00000005436	GCFC2	chr2	-	75702198	75702423	75701189	75701287	75706522	75706651	23422	57,55,17,36,42,51,23,37,40,46	3,7,1,2,3,1,0,2,3,0	40,57,41,41,42,52,67,76,90,46,41,46	0,0,0,0,0,0,0,0,0,1,1,4	325	100	5.01224e-08	3.68483e-05	0.854,0.707,0.84,0.847,0.812,0.94,1.0,0.851,0.804,1.0	1.0,1.0,1.0,1.0,1.0,1.0,1.0,1.0,1.0,0.934,0.927,0.78	-0.105
23423	ENSG00000005436	GCFC2	chr2	-	75702312	75702423	75701189	75701287	75706522	75706651	23423	23,15,11,10,18,22,5,17,7,20	3,7,1,2,3,1,0,2,3,0	17,16,9,15,12,12,24,15,32,8,14,20	0,0,0,0,0,0,0,0,0,1,1,4	211	100	1.65726e-10	3.37392e-07	0.784,0.504,0.839,0.703,0.74,0.912,1.0,0.801,0.525,1.0	1.0,1.0,1.0,1.0,1.0,1.0,1.0,1.0,1.0,0.791,0.869,0.703	-0.166
23746	ENSG00000127419	TMEM175	chr4	+	948410	948615	948115	948154	950420	950518	23746	6,4,9,3,5,15,4,4,5,5	0,2,0,3,1,0,0,1,0,1	3,8,25,8,16,10,11,2,9,3,1,2	6,0,4,0,2,0,6,1,1,1,3,0	305	100	0.000148868	0.0253373	1.0,0.396,1.0,0.247,0.621,1.0,1.0,0.567,1.0,0.621	0.141,1.0,0.672,1.0,0.724,1.0,0.375,0.396,0.747,0.496,0.099,1.0	0.108
23838	ENSG00000074935	TUBE1	chr6	-	112084188	112084246	112081091	112081207	112086555	112086608	23838	23,43,39,36,35,39,38,18,16,16	2,1,1,5,1,4,3,2,2,3	7,11,29,14,8,21,46,46,39,23,14,13	2,0,1,0,0,2,3,1,0,2,0,1	158	100	0.000265048	0.0383321	0.879,0.965,0.961,0.82,0.957,0.861,0.889,0.851,0.835,0.771	0.689,1.0,0.948,1.0,1.0,0.869,0.907,0.967,1.0,0.879,1.0,0.892	-0.05
23904	ENSG00000075711	DLG1	chr3	-	197149742	197149796	197142717	197142768	197194424	197194589	23904	20,30,26,29,36,27,25,25,36,23	0,3,1,0,2,3,0,0,0,0	25,37,45,43,17,20,29,22,22,16,34,34	1,4,7,1,3,5,1,1,3,2,1,1	154	100	1.83377e-05	0.0049777	1.0,0.867,0.944,1.0,0.921,0.854,1.0,1.0,1.0,1.0	0.942,0.857,0.807,0.965,0.786,0.722,0.95,0.935,0.826,0.839,0.957,0.957	0.08
24817	ENSG00000123737	EXOSC9	chr4	+	121816143	121816194	121813865	121814047	121816368	121816447	24817	2,3,7,3,4,0,4,7,15,12	26,33,13,26,23,19,18,48,43,27	28,30,7,5,6,12,9,7,4,8,14,25	35,56,27,18,13,19,25,30,24,28,19,21	151	100	2.35838e-05	0.00603061	0.048,0.057,0.263,0.071,0.103,0.0,0.128,0.088,0.188,0.227	0.346,0.262,0.147,0.155,0.234,0.295,0.193,0.134,0.099,0.159,0.328,0.441	-0.115
24978	ENSG00000266338	NBPF15	chr1	-	144450771	144450802	144448774	144448916	144456536	144456805	24978	3,8,3,4,1,3,2,3,4,1	5,2,0,2,1,2,1,3,0,0	4,4,7,2,8,10,5,4,3,3,1,3	0,0,0,0,0,3,3,0,0,0,0,1	131	100	2.5927e-06	0.000933583	0.314,0.753,1.0,0.604,0.433,0.534,0.604,0.433,1.0,1.0	1.0,1.0,1.0,1.0,1.0,0.718,0.56,1.0,1.0,1.0,1.0,0.696	-0.247
24979	ENSG00000266338	NBPF15	chr1	-	144450771	144450870	144448825	144448916	144456536	144456761	24979	15,14,4,7,3,8,11,2,4,5	5,2,0,2,1,2,1,3,0,0	13,5,11,8,9,11,8,7,7,11,3,4	0,0,0,0,0,3,3,0,0,0,0,1	199	100	2.30104e-05	0.00592856	0.601,0.779,1.0,0.638,0.601,0.668,0.847,0.251,1.0,1.0	1.0,1.0,1.0,1.0,1.0,0.648,0.573,1.0,1.0,1.0,1.0,0.668	-0.169
25218	ENSG00000158062	UBXN11	chr1	-	26294204	26294331	26285822	26286037	26296918	26296995	25218	3,7,4,6,6,13,6,4,9,9	0,7,7,1,2,0,1,0,0,0	5,12,9,4,7,4,11,15,7,14,9,14	0,1,0,0,1,0,0,0,0,0,0,0	227	100	1.96919e-05	0.00526431	1.0,0.306,0.201,0.726,0.569,1.0,0.726,1.0,1.0,1.0	1.0,0.841,1.0,1.0,0.755,1.0,1.0,1.0,1.0,1.0,1.0,1.0	-0.214
25237	ENSG00000179344	HLA-DQB1	chr6	-	32661346	32661457	32659466	32660249	32661966	32662085	25237	1385,1423,72,68,88,187,154,86,86,70	27,15,4,6,18,5,1,7,8,5	1.10216e+35	0,0,0,0,0,0,9,5,9,1,1,0	211	100	7.71605e-14	3.14174e-10	0.96,0.978,0.895,0.843,0.699,0.947,0.986,0.853,0.836,0.869	1.0,1.0,1.0,1.0,1.0,1.0,0.883,0.924,0.868,0.994,0.994,1.0	-0.085
25304	ENSG00000153914	SREK1	chr5	+	66156064	66158932	66153462	66153596	66159218	66159334	25304	159,151,107,127,77,83,88,147,110,124	22,27,18,14,16,12,8,16,15,14	1.2614e+35	19,22,9,22,16,8,7,13,16,18,10,22	2968	100	2.58434e-05	0.00645256	0.196,0.159,0.167,0.234,0.14,0.189,0.27,0.236,0.198,0.23	0.183,0.177,0.473,0.357,0.374,0.416,0.424,0.305,0.44,0.267,0.308,0.21	-0.126
25882	ENSG00000173706	HEG1	chr3	-	125014712	125015012	125012622	125013990	125019261	125019412	25882	28,28,11,8,17,15,10,16,22,26	1,0,0,0,2,2,1,0,1,1	15,15,23,15,6,23,24,23,28,19,14,32	2,4,1,0,0,0,2,3,3,2,5,3	400	100	3.43333e-07	0.000174743	0.875,1.0,1.0,1.0,0.68,0.652,0.714,1.0,0.846,0.867	0.652,0.484,0.852,1.0,1.0,1.0,0.75,0.657,0.7,0.704,0.412,0.727	0.119
25981	ENSG00000145088	EAF2	chr3	+	121854686	121854823	121844452	121844547	121857010	121857156	25981	53,56,146,137,103,79,46,50,61,55	1,11,14,11,7,1,7,6,4,1	147,140,106,47,49,31,66,79,54,225,180,170	7,5,1,2,1,0,5,5,3,4,10,3	237	100	0.000151539	0.025627	0.957,0.682,0.815,0.84,0.861,0.971,0.735,0.779,0.865,0.959	0.899,0.922,0.978,0.908,0.954,1.0,0.848,0.87,0.884,0.96,0.884,0.96	-0.076
26201	ENSG00000127481	UBR4	chr1	-	19146022	19146106	19145792	19145933	19146825	19147000	26201	2,1,2,4,1,0,1,0,1,0	12,14,5,18,13,23,13,10,13,11	2,7,1,2,3,4,2,0,0,2,4,3	17,27,10,11,12,12,7,6,2,9,8,8	184	100	0.000360898	0.0487323	0.083,0.037,0.179,0.108,0.04,0.0,0.04,0.0,0.04,0.0	0.06,0.124,0.052,0.09,0.12,0.153,0.134,0.0,0.0,0.108,0.214,0.169	-0.049
26349	ENSG00000188554	NBR1	chr17	+	43191371	43191581	43189913	43190776	43193093	43193253	26349	100,123,89,124,128,113,74,79,82,87	5,3,2,1,2,3,2,4,5,2	65,97,136,79,50,87,129,117,108,94,61,78	0,0,7,0,0,0,1,1,0,1,1,0	310	100	1.72525e-06	0.000661745	0.866,0.93,0.935,0.976,0.954,0.924,0.923,0.864,0.841,0.933	1.0,1.0,0.862,1.0,1.0,1.0,0.977,0.974,1.0,0.968,0.952,1.0	-0.063
26998	ENSG00000157601	MX1	chr21	+	41449136	41449295	41445999	41446141	41451166	41451243	26998	9.19939e+34	3,1,12,10,5,8,1,14,13,7	1.34814e+40	10,14,22,19,4,11,28,24,23,3,0,1	259	100	2.8738e-05	0.00697781	0.992,0.997,0.97,0.977,0.988,0.952,0.988,0.97,0.975,0.984	0.981,0.975,0.952,0.941,0.975,0.971,0.928,0.946,0.947,0.99,1.0,0.996	0.012
27316	ENSG00000163939	PBRM1	chr3	-	52682091	52682233	52679573	52679726	52685748	52685850	27316	4,9,6,12,7,3,4,3,5,3	0,5,2,3,0,0,1,0,0,0	13,8,7,7,3,3,5,6,6,5,6,4	2,9,3,4,2,1,4,3,0,1,2,2	242	100	0.000115207	0.0208128	1.0,0.427,0.554,0.623,1.0,1.0,0.623,1.0,1.0,1.0	0.729,0.269,0.491,0.42,0.383,0.554,0.341,0.452,1.0,0.674,0.554,0.452	0.296
27327	ENSG00000221978	CCNL2	chr1	-	1388625	1388743	1387953	1388065	1390229	1390371	27327	1,0,0,2,2,1,0,0,3,0	41,59,45,40,36,32,35,45,54,29	0,6,6,2,3,2,2,3,3,2,6,4	33,41,63,38,35,31,32,47,51,28,30,34	218	100	7.3089e-05	0.0147101	0.011,0.0,0.0,0.022,0.025,0.014,0.0,0.0,0.025,0.0	0.0,0.063,0.042,0.024,0.038,0.029,0.028,0.028,0.026,0.032,0.084,0.051	-0.027
27854	ENSG00000213928	IRF9	chr14	+	24165056	24165183	24164613	24164955	24165846	24165962	27854	9,7,6,2,4,4,1,3,13,3	61,62,69,65,62,49,29,54,72,52	3,12,9,9,6,14,12,4,4,15,11,12	60,58,105,45,33,57,38,53,60,35,28,42	227	100	2.68441e-05	0.00663977	0.061,0.047,0.037,0.013,0.028,0.035,0.015,0.024,0.074,0.025	0.022,0.084,0.036,0.081,0.074,0.098,0.122,0.032,0.029,0.159,0.148,0.112	-0.047
28129	ENSG00000164088	PPM1M	chr3	+	52246973	52247228	52246445	52246812	52247681	52247794	28129	68,53,53,52,65,35,11,30,32,29	1,3,3,2,6,1,0,1,0,0	13,29,38,27,16,32,48,57,71,10,20,14	0,0,0,0,0,2,2,0,1,1,1,0	355	100	0.000288877	0.0413169	0.95,0.833,0.833,0.88,0.753,0.908,1.0,0.894,1.0,1.0	1.0,1.0,1.0,1.0,1.0,0.818,0.871,1.0,0.952,0.738,0.849,1.0	-0.031
28157	ENSG00000114573	ATP6V1A	chr3	+	113780731	113780783	113778740	113778835	113781049	113781178	28157	8,1,5,8,7,3,2,0,0,1	31,26,32,35,13,45,23,37,57,31	0,0,2,0,0,0,1,0,1,1,0,0	79,69,42,26,12,15,30,14,25,59,35,48	152	100	6.15496e-09	6.38812e-06	0.145,0.025,0.093,0.131,0.262,0.042,0.054,0.0,0.0,0.021	0.0,0.0,0.03,0.0,0.0,0.0,0.021,0.0,0.026,0.011,0.0,0.0	0.07
28560	ENSG00000143353	LYPLAL1	chr1	+	219193081	219193251	219179146	219179246	219210531	219210647	28560	94,106,112,128,88,70,68,95,139,99	1,7,9,9,5,4,3,1,2,2	70,78,148,108,128,129,120,109,104,112,75,108	0,2,4,2,0,5,1,0,3,4,0,1	270	100	1.12381e-05	0.00330474	0.972,0.849,0.822,0.84,0.867,0.866,0.894,0.972,0.963,0.948	1.0,0.935,0.932,0.952,1.0,0.905,0.978,1.0,0.928,0.912,1.0,0.976	-0.061
28563	ENSG00000143353	LYPLAL1	chr1	+	219193129	219193251	219179146	219179246	219210531	219210647	28563	65,77,79,86,65,47,46,69,91,58	1,7,9,9,5,4,3,1,2,2	39,54,95,82,75,88,80,67,80,75,47,69	0,2,4,2,0,5,1,0,3,4,0,1	222	100	2.01675e-05	0.00531096	0.967,0.832,0.798,0.811,0.854,0.841,0.874,0.969,0.953,0.929	1.0,0.924,0.915,0.949,1.0,0.888,0.973,1.0,0.923,0.894,1.0,0.969	-0.07
28830	ENSG00000166377	ATP9B	chr18	+	79361738	79361992	79359395	79359462	79372824	79372882	28830	0,2,0,0,0,0,2,1,1,0	8,5,7,9,2,6,5,8,8,3	2,0,1,0,6,1,1,4,2,2,4,1	2,5,6,1,3,2,6,6,2,1,0,4	354	100	0.00017303	0.0286213	0.0,0.102,0.0,0.0,0.0,0.0,0.102,0.034,0.034,0.0	0.22,0.0,0.045,0.0,0.361,0.124,0.045,0.158,0.22,0.361,1.0,0.066	-0.189
28848	ENSG00000203667	COX20	chr1	+	244841943	244842058	244835657	244835756	244842194	244842258	28848	30,29,31,53,25,26,13,44,58,50	2,0,3,4,0,1,4,7,4,5	50,46,34,13,15,18,36,53,19,49,30,52	14,16,20,4,3,7,2,3,6,14,9,6	215	100	6.42151e-06	0.00206002	0.875,1.0,0.828,0.86,1.0,0.924,0.602,0.745,0.871,0.823	0.624,0.572,0.442,0.602,0.699,0.545,0.893,0.892,0.596,0.619,0.608,0.801	0.195
29100	ENSG00000137996	RTCA	chr1	+	100267499	100267538	100266523	100266624	100268151	100268295	29100	9,7,10,7,5,3,2,1,2,1	27,27,24,36,32,33,13,23,27,38	3,4,0,0,0,0,4,1,6,0,1,1	32,19,25,3,17,8,27,39,36,28,29,39	139	100	4.69804e-06	0.00155423	0.193,0.157,0.231,0.123,0.101,0.061,0.1,0.03,0.051,0.019	0.063,0.132,0.0,0.0,0.0,0.0,0.096,0.018,0.107,0.0,0.024,0.018	0.068
29357	ENSG00000117054	ACADM	chr1	+	75728388	75728488	75724779	75724817	75732643	75732741	29357	142,190,105,108,97,102,51,146,136,139	1,4,12,6,7,9,2,6,3,3	89,90,95,141,118,152,213,187,123,129,131,111	2,0,1,1,6,3,2,3,8,6,1,1	200	100	0.000247312	0.0366687	0.986,0.96,0.814,0.9,0.874,0.85,0.927,0.924,0.958,0.959	0.957,1.0,0.979,0.986,0.908,0.962,0.982,0.969,0.885,0.915,0.985,0.982	-0.044
29358	ENSG00000117054	ACADM	chr1	+	75728400	75728488	75724705	75724817	75732643	75732741	29358	181,241,131,138,116,120,71,177,165,179	1,4,12,6,7,9,2,6,3,3	1.33115e+35	2,0,1,1,6,3,2,3,8,6,1,1	188	100	0.000107863	0.0198434	0.99,0.97,0.853,0.924,0.898,0.876,0.95,0.94,0.967,0.969	0.973,1.0,0.985,0.989,0.931,0.972,0.986,0.977,0.917,0.94,0.989,0.988	-0.037
29377	ENSG00000153898	MCOLN2	chr1	-	84939552	84939702	84937980	84938082	84947032	84947132	29377	109,77,126,158,101,50,56,74,85,84	5,5,0,2,0,1,3,1,0,0	36,92,127,77,62,116,59,68,103,63,55,54	2,8,12,1,9,2,1,1,2,0,2,1	250	100	0.000129781	0.0226719	0.897,0.86,1.0,0.969,1.0,0.952,0.882,0.967,1.0,1.0	0.878,0.821,0.809,0.969,0.734,0.959,0.959,0.965,0.954,1.0,0.917,0.956	0.043
29576	ENSG00000107099	DOCK8	chr9	+	276993	277086	273083	273100	286460	286636	29576	0,1,0,2,0,0,0,0,0,1	8,4,8,6,17,5,1,7,3,8	1,4,7,0,0,2,1,2,1,0,0,3	5,8,14,3,1,5,9,6,3,8,3,4	193	100	6.62227e-05	0.0135478	0.0,0.115,0.0,0.147,0.0,0.0,0.0,0.0,0.0,0.061	0.094,0.206,0.206,0.0,0.0,0.172,0.054,0.147,0.147,0.0,0.0,0.28	-0.077
29581	ENSG00000107099	DOCK8	chr9	+	317042	317128	311953	312166	325670	325737	29581	62,60,63,106,48,52,36,62,55,49	0,0,9,2,7,0,0,5,0,0	70,81,96,61,46,62,63,79,73,72,72,43	2,0,0,3,0,0,1,0,1,0,0,0	186	100	0.000137676	0.0238153	1.0,1.0,0.79,0.966,0.787,1.0,1.0,0.87,1.0,1.0	0.95,1.0,1.0,0.916,1.0,1.0,0.971,1.0,0.975,1.0,1.0,1.0	-0.043
29642	ENSG00000179912	R3HDM2	chr12	-	57297327	57297387	57296410	57296551	57298089	57298168	29642	7,9,4,6,2,10,5,4,7,4	3,3,2,0,1,4,0,1,2,0	5,5,12,4,4,11,9,9,6,5,8,3	0,0,1,2,2,0,0,0,1,0,1,0	160	100	1.18587e-05	0.00343405	0.593,0.652,0.556,1.0,0.556,0.61,1.0,0.714,0.686,1.0	1.0,1.0,0.882,0.556,0.556,1.0,1.0,1.0,0.789,1.0,0.833,1.0	-0.148
29773	ENSG00000076108	BAZ2A	chr12	-	56630775	56630865	56617394	56617532	56636181	56636293	29773	5,0,4,0,4,3,4,0,1,0	2,5,0,1,2,2,1,1,0,1	1,4,17,5,4,2,3,6,2,5,3,10	0,1,5,4,0,1,0,0,0,0,2,1	190	100	6.93905e-06	0.0021863	0.568,0.0,1.0,0.0,0.513,0.441,0.678,0.0,1.0,0.0	1.0,0.678,0.642,0.397,1.0,0.513,1.0,1.0,1.0,1.0,0.441,0.84	-0.373
30000	ENSG00000163466	ARPC2	chr2	+	218236368	218236733	218234848	218235044	218238663	218238730	30000	16,26,6,7,0,4,6,5,11,7	0,0,0,1,2,0,1,0,0,1	6,6,23,7,13,13,9,13,15,22,8,7	0,0,1,0,1,3,3,4,1,2,1,1	465	100	1.17611e-05	0.00343405	1.0,1.0,1.0,0.601,0.0,1.0,0.563,1.0,1.0,0.601	1.0,1.0,0.832,1.0,0.737,0.482,0.392,0.411,0.763,0.703,0.632,0.601	0.064
30392	ENSG00000152683	SLC30A6	chr2	+	32177476	32177596	32175318	32175361	32184272	32184338	30392	8,8,4,9,6,4,1,3,4,8	6,4,11,13,12,8,5,7,10,16	4,9,1,0,1,0,0,4,0,3,4,5	21,16,15,8,8,4,20,17,10,15,13,19	220	100	5.7601e-06	0.00185911	0.377,0.476,0.142,0.239,0.185,0.185,0.083,0.163,0.154,0.185	0.08,0.204,0.029,0.0,0.054,0.0,0.0,0.097,0.0,0.083,0.123,0.107	0.154
30604	ENSG00000169155	ZBTB43	chr9	+	126808792	126808915	126805039	126805132	126832486	126838210	30604	6,11,3,7,9,12,2,4,13,5	1,2,3,2,1,2,0,2,0,1	7,4,13,7,7,10,4,17,21,5,8,6	2,0,0,2,1,0,0,0,0,0,0,1	223	100	0.000122548	0.0218305	0.729,0.712,0.31,0.611,0.801,0.729,1.0,0.473,1.0,0.692	0.611,1.0,1.0,0.611,0.758,1.0,1.0,1.0,1.0,1.0,1.0,0.729	-0.187
30789	ENSG00000178927	CYBC1	chr17	-	82446622	82446692	82445863	82445960	82447579	82450109	30789	33,40,41,24,31,28,9,20,24,14	0,0,0,0,0,0,2,1,0,2	21,25,34,14,26,4,42,38,41,35,33,20	1,1,4,3,1,0,4,0,4,0,2,3	170	100	2.87272e-05	0.00697781	1.0,1.0,1.0,1.0,1.0,1.0,0.726,0.922,1.0,0.805	0.925,0.936,0.833,0.733,0.939,1.0,0.861,1.0,0.858,1.0,0.907,0.797	0.046
30898	ENSG00000117090	SLAMF1	chr1	-	160619775	160619849	160612487	160612580	160634612	160634897	30898	141,133,104,138,105,93,59,60,95,46	2,5,5,2,3,5,3,8,2,0	50,89,153,122,122,151,71,102,114,74,62,70	1,6,11,8,3,6,6,9,5,11,7,10	174	100	0.000236822	0.0359182	0.976,0.939,0.923,0.975,0.953,0.914,0.919,0.812,0.965,1.0	0.966,0.895,0.889,0.898,0.959,0.935,0.872,0.867,0.929,0.795,0.836,0.801	0.051
31048	ENSG00000076321	KLHL20	chr1	+	173715522	173715654	173714940	173715078	173716002	173716066	31048	9,6,8,7,10,6,4,8,13,4	1,4,2,0,1,1,0,5,1,0	7,10,9,5,6,13,11,11,13,12,8,7	2,3,0,2,0,0,0,2,0,1,1,1	232	100	0.000244069	0.0362896	0.795,0.393,0.633,1.0,0.812,0.721,1.0,0.408,0.849,1.0	0.601,0.59,1.0,0.519,1.0,1.0,1.0,0.703,1.0,0.838,0.775,0.751	-0.054
31149	ENSG00000197343	ZNF655	chr7	+	99561887	99561973	99560506	99560695	99562367	99562494	31149	20,20,36,43,31,27,12,25,30,19	2,6,1,2,3,0,0,1,5,4	23,32,34,16,10,32,29,29,23,34,16,17	0,3,1,0,0,3,3,0,0,3,1,1	186	100	0.000207696	0.0326224	0.843,0.642,0.951,0.92,0.847,1.0,1.0,0.931,0.763,0.719	1.0,0.852,0.948,1.0,1.0,0.852,0.839,1.0,1.0,0.859,0.896,0.901	-0.067
31390	ENSG00000133106	EPSTI1	chr13	-	42919299	42919332	42917540	42917624	42926335	42926429	31390	17,14,17,28,21,7,9,10,5,3	82,62,66,70,54,61,30,36,52,40	1,8,9,2,3,7,6,3,7,3,5,8	30,62,68,24,25,43,50,53,40,28,28,20	133	100	0.000255519	0.0374657	0.135,0.145,0.162,0.231,0.226,0.079,0.184,0.173,0.067,0.053	0.024,0.088,0.091,0.059,0.083,0.109,0.083,0.041,0.116,0.075,0.118,0.231	0.052
31497	ENSG00000144843	ADPRH	chr3	+	119580484	119580636	119579432	119579851	119582133	119582467	31497	17,9,14,10,9,5,4,9,2,11	1,2,0,0,0,4,1,2,2,3	18,4,5,15,17,7,5,2,9,13,14,9	2,1,1,0,0,0,1,1,0,0,0,1	252	100	1.88416e-05	0.00506255	0.871,0.641,1.0,1.0,1.0,0.332,0.613,0.641,0.284,0.593	0.781,0.613,0.665,1.0,1.0,1.0,0.665,0.442,1.0,1.0,1.0,0.781	-0.131
31498	ENSG00000144843	ADPRH	chr3	+	119580550	119580636	119579675	119579851	119582133	119582467	31498	9,10,13,9,9,7,2,5,0,13	1,2,0,0,0,4,1,2,2,3	15,6,6,9,10,4,5,3,7,13,7,7	2,1,1,0,0,0,1,1,0,0,0,1	186	100	0.000105513	0.019528	0.829,0.729,1.0,1.0,1.0,0.485,0.518,0.573,0.0,0.7	0.801,0.763,0.763,1.0,1.0,1.0,0.729,0.617,1.0,1.0,1.0,0.79	-0.189
32043	ENSG00000149532	CPSF7	chr11	-	61421053	61421130	61420469	61420573	61421389	61421608	32043	5,0,7,3,3,3,0,2,1,1	25,23,12,12,15,18,9,15,32,12	0,1,0,1,0,0,1,0,2,0,2,1	9,15,17,15,12,24,15,20,14,16,21,33	177	100	7.3097e-06	0.00228945	0.102,0.0,0.248,0.124,0.102,0.086,0.0,0.07,0.017,0.045	0.0,0.036,0.0,0.036,0.0,0.0,0.036,0.0,0.075,0.0,0.051,0.017	0.058
32291	ENSG00000177409	SAMD9L	chr7	-	93146882	93147146	93145384	93146040	93148193	93148345	32291	70,98,212,261,166,56,26,137,135,134	5,4,3,6,6,0,1,14,16,16	207,242,237,57,56,70,126,130,116,80,78,73	7,3,3,3,3,5,5,3,1,3,2,0	364	100	0.000296283	0.0415273	0.794,0.871,0.951,0.923,0.884,1.0,0.877,0.729,0.699,0.697	0.89,0.957,0.956,0.839,0.837,0.794,0.874,0.923,0.97,0.88,0.915,1.0	-0.06
32426	ENSG00000019582	CD74	chr5	-	150403120	150403312	150401698	150402625	150404679	150404767	32426	588,587,131,200,267,192,98,276,292,252	3.34536e+38	1.7737e+35	1.62025e+47	292	100	5.26189e-07	0.000242194	0.057,0.053,0.029,0.038,0.051,0.037,0.037,0.055,0.045,0.046	0.036,0.048,0.055,0.056,0.082,0.056,0.052,0.056,0.043,0.07,0.072,0.072	-0.013
32977	ENSG00000010270	STARD3NL	chr7	+	38179089	38179145	38178350	38178420	38207446	38207729	32977	5,8,3,8,5,5,2,7,10,2	16,11,4,10,7,10,11,10,13,9	1,3,1,1,0,0,4,2,0,8,2,8	18,27,23,7,7,13,15,22,10,9,9,18	156	100	2.85401e-06	0.00101775	0.167,0.318,0.325,0.339,0.314,0.243,0.104,0.31,0.33,0.125	0.034,0.066,0.027,0.084,0.0,0.0,0.146,0.055,0.0,0.363,0.125,0.222	0.164
33026	ENSG00000124406	ATP8A1	chr4	-	42594288	42594362	42590810	42590884	42600477	42600518	33026	33,16,16,18,34,4,1,10,12,9	2,0,0,0,6,0,0,0,0,3	14,27,52,16,16,14,27,18,6,12,6,9	2,1,4,4,3,3,0,2,1,2,3,2	174	100	5.30934e-05	0.011332	0.905,1.0,1.0,1.0,0.765,1.0,1.0,1.0,1.0,0.633	0.801,0.939,0.882,0.697,0.754,0.728,1.0,0.838,0.775,0.775,0.535,0.721	0.143
33234	ENSG00000055917	PUM2	chr2	-	20331716	20331937	20327309	20327378	20332966	20333063	33234	10,4,5,3,13,5,1,1,7,3	0,1,0,0,0,1,0,0,0,0	3,9,6,5,3,3,6,9,9,2,4,7	4,1,5,2,0,0,1,2,0,4,0,0	321	100	3.6565e-08	2.80501e-05	1.0,0.555,1.0,1.0,1.0,0.609,1.0,1.0,1.0,1.0	0.189,0.737,0.272,0.438,1.0,1.0,0.651,0.584,1.0,0.135,1.0,1.0	0.249
33259	ENSG00000122483	CCDC18	chr1	+	93183359	93183495	93180715	93180852	93186344	93186400	33259	11,19,15,21,12,7,6,11,19,12	3,0,3,6,1,0,0,4,1,0	17,11,14,20,1,3,18,23,5,15,14,16	0,0,0,0,1,0,1,3,0,0,1,0	236	100	3.40609e-06	0.00116317	0.608,1.0,0.679,0.597,0.836,1.0,1.0,0.538,0.89,1.0	1.0,1.0,1.0,1.0,0.298,1.0,0.884,0.765,1.0,1.0,0.856,1.0	-0.085
33492	ENSG00000117448	AKR1A1	chr1	+	45552435	45552563	45550542	45551155	45561788	45561878	33492	79,105,69,55,47,67,37,80,80,63	44,47,30,33,24,26,25,37,49,51	76,79,73,55,48,99,116,98,61,112,76,105	31,41,43,28,15,20,21,26,19,24,28,33	228	100	0.000204877	0.0323718	0.441,0.495,0.502,0.422,0.462,0.531,0.394,0.487,0.417,0.351	0.518,0.458,0.427,0.463,0.584,0.685,0.708,0.623,0.585,0.672,0.543,0.583	-0.121
33558	ENSG00000135778	NTPCR	chr1	+	232955556	232955719	232950610	232950744	232956346	232956443	33558	49,62,45,45,58,92,55,45,55,43	2,1,1,0,4,0,3,7,4,2	101,108,101,118,76,116,55,77,88,54,71,61	0,2,0,0,1,3,0,2,2,5,1,0	263	100	0.000336459	0.0457826	0.903,0.959,0.945,1.0,0.846,1.0,0.875,0.71,0.839,0.891	1.0,0.954,1.0,1.0,0.967,0.936,1.0,0.936,0.944,0.804,0.964,1.0	-0.062
33739	ENSG00000117543	DPH5	chr1	-	101013709	101013818	101001466	101001544	101021640	101021765	33739	28,43,27,38,51,56,35,41,42,33	2,0,3,0,4,0,0,1,1,0	42,44,28,37,29,30,61,52,64,32,17,45	1,7,1,2,5,3,2,2,4,5,1,1	209	100	3.04722e-05	0.00732443	0.87,1.0,0.812,1.0,0.859,1.0,1.0,0.951,0.953,1.0	0.953,0.75,0.931,0.898,0.735,0.827,0.936,0.926,0.884,0.754,0.891,0.956	0.074
34021	ENSG00000132436	FIGNL1	chr7	-	50447967	50448055	50446980	50447297	50448180	50448289	34021	10,4,1,5,6,0,0,6,2,4	21,17,17,19,11,9,13,17,11,6	0,0,0,1,0,0,2,0,3,0,0,0	19,8,13,11,3,13,39,30,6,22,25,20	188	100	1.21014e-13	4.57538e-10	0.202,0.111,0.03,0.123,0.225,0.0,0.0,0.158,0.088,0.262	0.0,0.0,0.0,0.046,0.0,0.0,0.027,0.0,0.21,0.0,0.0,0.0	0.096
34227	ENSG00000132185	FCRLA	chr1	+	161711207	161711474	161710759	161710912	161711933	161712218	34227	4.30456e+29	9,5,8,5,1,2,1,7,6,3	1.80259e+35	2,0,1,1,0,1,7,2,2,0,2,3	367	100	1.49201e-05	0.00411328	0.929,0.961,0.923,0.957,0.993,0.981,0.972,0.945,0.957,0.976	0.961,1.0,0.99,0.99,1.0,0.988,0.967,0.991,0.985,1.0,0.962,0.954	-0.023
34584	ENSG00000088448	ANKRD10	chr13	-	110900529	110900661	110892956	110893263	110906032	110906124	34584	25,32,8,13,18,7,12,11,9,12	36,28,22,39,46,21,31,27,23,12	17,27,29,18,26,29,16,8,39,20,9,8	19,23,37,19,14,29,19,17,43,18,13,16	232	100	0.000326267	0.0446252	0.23,0.33,0.136,0.126,0.144,0.126,0.143,0.149,0.144,0.301	0.278,0.336,0.253,0.29,0.445,0.301,0.266,0.169,0.281,0.324,0.23,0.177	-0.096
34585	ENSG00000088448	ANKRD10	chr13	-	110900529	110900694	110893196	110893263	110906032	110906124	34585	35,42,18,17,24,17,23,24,16,20	36,28,22,39,46,21,31,27,23,12	24,42,50,30,48,41,21,17,63,32,14,19	19,23,37,19,14,29,19,17,43,18,13,16	265	100	0.000151447	0.025627	0.268,0.361,0.236,0.141,0.164,0.234,0.219,0.251,0.208,0.386	0.323,0.408,0.338,0.373,0.564,0.348,0.294,0.274,0.356,0.402,0.289,0.309	-0.11
36011	ENSG00000131115	ZNF227	chr19	+	44229732	44229816	44228445	44228572	44234701	44234835	36011	26,26,14,24,26,21,17,25,24,13	0,4,4,0,3,1,2,2,0,6	12,22,22,14,8,33,17,26,24,23,10,22	2,0,1,1,0,0,0,1,1,3,0,0	184	100	4.15273e-06	0.00139968	1.0,0.779,0.655,1.0,0.825,0.919,0.822,0.872,1.0,0.541	0.765,1.0,0.923,0.884,1.0,1.0,1.0,0.934,0.929,0.806,1.0,1.0	-0.095
36181	ENSG00000116171	SCP2	chr1	+	52993257	52996000	52988028	52988136	53014889	53015043	36181	8,6,0,7,7,4,7,2,5,4	8,11,2,9,6,8,7,6,4,10	9,12,14,15,25,20,12,6,8,16,2,17	9,6,13,4,5,7,8,11,11,15,8,11	2843	100	0.000123876	0.0219298	0.034,0.019,0.0,0.027,0.039,0.017,0.034,0.012,0.042,0.014	0.034,0.066,0.036,0.117,0.15,0.091,0.05,0.019,0.025,0.036,0.009,0.052	-0.033
36187	ENSG00000116171	SCP2	chr1	+	53038916	53039046	53027968	53028071	53047857	53047937	36187	1.79167e+29	5,4,2,8,5,3,2,0,7,3	2.13175e+35	2,1,4,1,1,0,8,2,1,1,0,2	230	100	0.000120565	0.021633	0.94,0.948,0.965,0.89,0.92,0.952,0.96,1.0,0.934,0.962	0.979,0.987,0.958,0.988,0.982,1.0,0.904,0.973,0.989,0.989,1.0,0.976	-0.03
37041	ENSG00000173575	CHD2	chr15	+	92956458	92956649	92955422	92955512	92967324	92967341	37041	105,101,94,100,96,89,57,69,87,69	0,0,1,1,1,0,0,0,0,0	48,83,114,55,76,93,98,103,91,58,50,54	2,2,5,0,0,7,2,1,4,1,0,1	291	100	3.05807e-05	0.00732443	1.0,1.0,0.97,0.972,0.971,1.0,1.0,1.0,1.0,1.0	0.892,0.934,0.887,1.0,1.0,0.82,0.944,0.973,0.887,0.952,1.0,0.949	0.055
37438	ENSG00000111801	BTN3A3	chr6	+	26448616	26448637	26448247	26448448	26448727	26448754	37438	14,7,10,11,10,11,7,9,18,14	0,0,0,0,0,2,1,0,0,1	5,13,11,4,15,14,13,15,11,6,12,10	1,7,4,1,1,0,3,1,0,2,0,0	121	100	0.000201108	0.0319836	1.0,1.0,1.0,1.0,1.0,0.82,0.853,1.0,1.0,0.92	0.805,0.605,0.694,0.768,0.925,1.0,0.782,0.925,1.0,0.713,1.0,1.0	0.108
37574	ENSG00000111445	RFC5	chr12	+	118017689	118017815	118016700	118016892	118019071	118019136	37574	10,5,2,2,0,19,2,1,3,1	16,20,10,12,6,24,9,21,31,30	0,2,2,4,3,1,9,0,1,4,0,2	30,21,11,19,9,14,15,28,10,38,31,44	226	100	0.000292721	0.0414286	0.217,0.1,0.081,0.069,0.0,0.259,0.09,0.021,0.041,0.015	0.0,0.04,0.074,0.085,0.129,0.031,0.21,0.0,0.042,0.045,0.0,0.02	0.033
37696	ENSG00000143753	DEGS1	chr1	+	224191091	224191156	224190135	224190319	224192331	224192440	37696	1,6,5,2,4,1,0,4,1,6	47,54,30,56,43,44,28,44,37,27	2,0,1,1,1,1,0,0,1,4,0,0	34,41,66,28,34,38,49,43,35,51,48,27	165	100	0.000110986	0.0201462	0.013,0.063,0.092,0.021,0.053,0.014,0.0,0.052,0.016,0.119	0.034,0.0,0.009,0.021,0.018,0.016,0.0,0.0,0.017,0.045,0.0,0.0	0.031
37843	ENSG00000100578	KIAA0586	chr14	+	58440069	58440160	58432387	58432457	58442705	58442880	37843	3,1,2,2,5,1,1,3,0,5	20,10,5,10,12,2,7,13,12,6	2,3,1,0,2,1,1,1,0,2,0,1	5,8,10,14,7,25,20,17,11,13,19,13	191	100	0.000285789	0.0409956	0.073,0.05,0.173,0.095,0.179,0.207,0.07,0.108,0.0,0.304	0.173,0.164,0.05,0.0,0.13,0.021,0.026,0.03,0.0,0.075,0.0,0.039	0.067
37904	ENSG00000129566	TEP1	chr14	-	20381552	20381686	20381312	20381401	20381912	20382063	37904	14,14,9,6,10,9,6,10,12,7	3,2,6,3,1,6,2,5,5,8	8,11,14,21,26,14,8,3,11,16,9,8	2,0,4,2,0,5,1,1,5,2,0,0	234	100	0.000338576	0.0459526	0.666,0.749,0.391,0.461,0.81,0.391,0.562,0.461,0.506,0.272	0.631,1.0,0.599,0.818,1.0,0.545,0.774,0.562,0.485,0.774,1.0,1.0	-0.239
38104	ENSG00000112739	PRPF4B	chr6	+	4056526	4056688	4056320	4056435	4057035	4057187	38104	10,4,1,5,7,2,2,5,10,2	25,28,18,18,14,9,19,29,30,29	2,4,7,0,3,2,1,5,2,0,5,6	34,34,43,27,20,40,29,26,57,35,23,34	262	100	0.000223795	0.0345764	0.132,0.052,0.021,0.096,0.16,0.078,0.039,0.062,0.113,0.026	0.022,0.043,0.058,0.0,0.054,0.019,0.013,0.068,0.013,0.0,0.077,0.063	0.042
38202	ENSG00000100628	ASB2	chr14	-	93953351	93953507	93950998	93951244	93954316	93954483	38202	25,18,5,11,14,4,5,10,12,10	0,3,1,0,0,0,0,0,0,1	53,164,371,71,23,43,1,6,9,15,31,26	3,7,14,1,0,4,0,0,0,0,1,0	256	100	2.41855e-06	0.000876839	1.0,0.701,0.661,1.0,1.0,1.0,1.0,1.0,1.0,0.796	0.873,0.901,0.912,0.965,1.0,0.808,1.0,1.0,1.0,1.0,0.924,1.0	-0.033
38289	ENSG00000134744	TUT4	chr1	-	52481422	52481635	52477707	52477882	52481803	52481923	38289	66,92,35,40,48,54,48,30,43,28	2,1,1,2,3,1,5,2,3,0	18,31,11,41,73,42,51,85,59,44,23,39	0,1,1,0,3,1,0,1,1,0,0,1	313	100	3.35336e-05	0.00792411	0.913,0.967,0.918,0.865,0.836,0.945,0.754,0.827,0.821,1.0	1.0,0.908,0.778,1.0,0.886,0.931,1.0,0.964,0.95,1.0,1.0,0.926	-0.061
38526	ENSG00000109184	DCUN1D4	chr4	+	51848204	51848367	51843152	51843267	51863436	51863507	38526	1,0,1,1,2,0,0,1,0,0	2,12,3,4,11,6,5,5,4,5	1,7,3,0,2,3,7,5,6,0,0,0	11,9,8,4,7,3,13,10,4,1,5,5	263	100	1.09749e-08	1.00159e-05	0.16,0.0,0.112,0.087,0.065,0.0,0.0,0.071,0.0,0.0	0.033,0.228,0.125,0.0,0.098,0.275,0.17,0.16,0.363,0.0,0.0,0.0	-0.071
38692	ENSG00000043514	TRIT1	chr1	-	39852730	39852876	39850118	39850261	39853969	39854068	38692	25,25,18,24,24,43,44,24,18,21	2,6,0,6,0,0,1,2,0,1	24,31,45,17,17,25,34,27,37,29,13,23	0,6,2,1,1,0,0,1,0,0,0,4	246	100	0.000186099	0.0302165	0.836,0.629,1.0,0.619,1.0,1.0,0.947,0.83,1.0,0.895	1.0,0.677,0.901,0.874,0.874,1.0,1.0,0.916,1.0,1.0,1.0,0.7	-0.036
38823	ENSG00000036549	ZZZ3	chr1	-	77641383	77641446	77639448	77639602	77641521	77641655	38823	27,25,18,35,34,19,14,45,30,22	0,0,3,2,2,3,5,0,4,6	15,30,30,19,14,17,17,33,27,19,16,33	2,0,3,0,1,0,1,3,3,0,0,0	163	100	1.20242e-05	0.00344034	1.0,1.0,0.786,0.915,0.913,0.795,0.632,1.0,0.821,0.692	0.821,1.0,0.86,1.0,0.896,1.0,0.913,0.871,0.847,1.0,1.0,1.0	-0.079
39207	ENSG00000052723	SIKE1	chr1	-	114780109	114780215	114779097	114779284	114780448	114780634	39207	34,62,49,49,43,42,25,46,39,35	2,3,3,3,1,5,1,2,2,4	38,64,45,31,20,22,47,61,42,29,24,29	1,1,1,0,2,0,4,0,0,0,0,1	206	100	1.40809e-06	0.000556217	0.892,0.909,0.888,0.888,0.954,0.803,0.924,0.918,0.904,0.809	0.949,0.969,0.956,1.0,0.829,1.0,0.851,1.0,1.0,1.0,1.0,0.934	-0.068
39296	ENSG00000189339	SLC35E2B	chr1	-	1690975	1691393	1676377	1676846	1692448	1692724	39296	0,0,2,3,1,1,1,2,0,0	13,7,6,3,2,3,1,1,7,7	4,3,2,6,3,3,4,4,2,9,2,5	3,6,6,2,0,5,2,3,2,6,1,4	518	100	8.21961e-08	5.50735e-05	0.0,0.0,0.06,0.162,0.088,0.06,0.162,0.279,0.0,0.0	0.205,0.088,0.06,0.367,1.0,0.104,0.279,0.205,0.162,0.225,0.279,0.194	-0.183
39356	ENSG00000177225	GATD1	chr11	-	770992	771104	767219	767373	771332	771426	39356	9,19,5,8,6,4,4,6,11,6	0,1,1,1,0,0,1,1,0,1	13,9,10,15,14,3,8,3,4,5,3,6	5,0,3,2,0,3,0,1,0,2,0,2	212	100	0.000103458	0.0192149	1.0,0.9,0.702,0.791,1.0,1.0,0.654,0.739,1.0,0.739	0.551,1.0,0.611,0.78,1.0,0.321,1.0,0.586,1.0,0.541,1.0,0.586	0.104
39515	ENSG00000148335	NTMT1	chr9	+	129632649	129632801	129626174	129626295	129634053	129634306	39515	19,17,16,18,24,16,20,14,33,26	0,3,3,3,0,8,1,2,0,2	18,23,19,12,11,12,23,30,27,27,14,19	1,0,0,0,0,4,0,1,0,1,2,0	252	100	7.08885e-09	6.94865e-06	1.0,0.692,0.679,0.704,1.0,0.442,0.888,0.735,1.0,0.838	0.877,1.0,1.0,1.0,1.0,0.543,1.0,0.923,1.0,0.915,0.735,1.0	-0.118
39517	ENSG00000148335	NTMT1	chr9	+	129632649	129632865	129626162	129626295	129634053	129634221	39517	55,45,45,39,44,49,33,42,71,80	0,3,3,3,0,8,1,2,0,2	72,53,52,30,20,43,54,61,64,69,48,52	1,0,0,0,0,4,0,1,0,1,2,0	316	100	8.0673e-06	0.00246831	1.0,0.826,0.826,0.804,1.0,0.66,0.913,0.869,1.0,0.927	0.958,1.0,1.0,1.0,1.0,0.773,1.0,0.951,1.0,0.956,0.884,1.0	-0.078
39838	ENSG00000157873	TNFRSF14	chr1	+	2561493	2561815	2560553	2560714	2562864	2562896	39838	175,177,76,113,107,111,93,88,79,53	3,3,2,2,7,0,4,1,0,0	68,129,186,123,135,130,74,75,146,56,62,73	0,0,1,0,1,0,1,0,3,3,0,0	422	100	5.64894e-05	0.0119604	0.933,0.933,0.9,0.931,0.784,1.0,0.846,0.954,1.0,1.0	1.0,1.0,0.978,1.0,0.97,1.0,0.946,1.0,0.92,0.816,1.0,1.0	-0.041
39840	ENSG00000157873	TNFRSF14	chr1	+	2561776	2561815	2560681	2560714	2562864	2562896	39840	34,28,19,34,21,21,18,14,9,12	3,3,2,2,7,0,4,1,0,0	17,30,40,12,23,33,20,10,30,18,19,16	0,0,1,0,1,0,1,0,3,3,0,0	139	100	7.97656e-06	0.00245474	0.891,0.87,0.872,0.924,0.683,1.0,0.764,0.91,1.0,1.0	1.0,1.0,0.966,1.0,0.943,1.0,0.935,1.0,0.878,0.812,1.0,1.0	-0.07
39855	ENSG00000151414	NEK7	chr1	+	198220998	198221110	198156993	198157276	198232552	198232637	39855	0,0,1,2,2,3,2,0,4,0	29,25,12,18,22,16,10,14,10,19	2,1,4,3,3,1,4,11,0,0,1,4	6,24,18,6,12,8,22,18,21,6,6,4	212	100	0.000319154	0.0441083	0.0,0.0,0.038,0.05,0.041,0.081,0.086,0.0,0.159,0.0	0.136,0.019,0.095,0.191,0.105,0.056,0.079,0.224,0.0,0.0,0.073,0.321	-0.063
39939	ENSG00000141127	PRPSAP2	chr17	+	18865468	18865564	18842227	18842364	18865801	18865900	39939	51,33,31,37,52,18,32,47,31,43	4,1,3,7,5,0,0,3,0,0	38,38,39,32,16,40,45,52,44,46,34,44	0,0,0,2,0,0,4,6,3,0,0,0	196	100	8.15552e-05	0.0159884	0.867,0.944,0.841,0.729,0.841,1.0,1.0,0.889,1.0,1.0	1.0,1.0,1.0,0.891,1.0,1.0,0.852,0.816,0.882,1.0,1.0,1.0	-0.042
39947	ENSG00000141127	PRPSAP2	chr17	+	18872582	18872649	18865801	18865952	18877697	18877738	39947	56,58,34,69,58,66,36,61,60,62	4,4,2,1,2,7,2,0,6,0	61,53,64,48,31,47,87,93,64,54,62,62	0,0,0,2,0,1,0,2,1,1,1,1	167	100	4.89303e-07	0.000231248	0.893,0.897,0.911,0.976,0.946,0.85,0.915,1.0,0.857,1.0	1.0,1.0,1.0,0.935,1.0,0.966,1.0,0.965,0.975,0.97,0.974,0.974	-0.055
40074	ENSG00000115267	IFIH1	chr2	-	162279995	162280112	162278204	162278328	162281327	162281545	40074	99,101,100,127,102,29,66,51,56,40	0,0,0,0,0,0,0,20,28,17	150,148,148,43,59,89,82,110,141,73,53,61	0,0,0,0,0,0,0,0,0,0,0,0	217	100	2.9338e-09	3.45093e-06	1.0,1.0,1.0,1.0,1.0,1.0,1.0,0.54,0.48,0.52	1.0,1.0,1.0,1.0,1.0,1.0,1.0,1.0,1.0,1.0,1.0,1.0	-0.146
40507	ENSG00000051341	POLQ	chr3	-	121529644	121529792	121522002	121522149	121532989	121533209	40507	20,20,14,20,11,17,3,31,33,27	0,3,0,1,0,2,0,0,1,4	24,15,11,16,21,11,19,22,1,42,37,39	2,0,0,1,0,0,0,8,0,4,5,4	248	100	0.000291151	0.0413169	1.0,0.729,1.0,0.89,1.0,0.774,1.0,1.0,0.93,0.731	0.829,1.0,1.0,0.866,1.0,1.0,1.0,0.526,1.0,0.809,0.749,0.797	0.024
40774	ENSG00000116213	WRAP73	chr1	-	3635159	3635294	3634996	3635074	3635943	3636030	40774	26,31,36,36,19,37,29,26,26,25	1,2,1,0,3,5,2,3,2,2	20,19,26,26,24,31,24,25,19,32,25,34	0,3,1,2,0,0,0,0,0,2,0,3	235	100	0.000199523	0.0319068	0.917,0.868,0.939,1.0,0.729,0.759,0.861,0.787,0.847,0.842	1.0,0.729,0.917,0.847,1.0,1.0,1.0,1.0,1.0,0.872,1.0,0.828	-0.078
41168	ENSG00000233184	AC093157.1	chr1	+	101075394	101075716	101025843	101026061	101083460	101083574	41168	16,11,11,16,10,19,17,15,19,13	0,2,0,0,1,1,0,0,0,1	21,20,13,11,12,19,20,12,17,17,11,13	0,0,2,3,1,5,2,1,2,3,3,4	422	100	8.96483e-12	2.49751e-08	1.0,0.566,1.0,1.0,0.703,0.818,1.0,1.0,1.0,0.755	1.0,1.0,0.606,0.465,0.74,0.474,0.703,0.74,0.668,0.573,0.465,0.435	0.228
41171	ENSG00000233184	AC093157.1	chr1	+	101077362	101077508	101025849	101026061	101083460	101083574	41171	8,10,11,4,2,12,7,4,14,8	0,2,0,0,1,1,0,0,0,1	4,5,4,4,5,4,16,7,7,3,10,6	0,0,2,3,1,5,2,1,2,3,3,4	246	100	8.57026e-12	2.49751e-08	1.0,0.67,1.0,1.0,0.448,0.83,1.0,1.0,1.0,0.765	1.0,1.0,0.448,0.351,0.67,0.245,0.765,0.74,0.587,0.289,0.575,0.379	0.284
41200	ENSG00000123552	USP45	chr6	-	99466671	99466763	99465079	99465136	99468536	99468618	41200	27,20,13,16,8,18,14,12,16,11	1,0,0,0,0,0,1,2,0,0	14,15,11,3,9,2,14,11,21,15,9,12	1,0,5,5,0,0,2,1,1,0,2,1	192	100	0.000315004	0.0436486	0.934,1.0,1.0,1.0,1.0,1.0,0.879,0.758,1.0,1.0	0.879,1.0,0.534,0.238,1.0,1.0,0.785,0.851,0.916,1.0,0.701,0.862	0.143
41346	ENSG00000119004	CYP20A1	chr2	+	203272669	203272748	203266513	203266681	203278572	203278688	41346	12,15,21,24,12,13,12,13,21,16	3,0,1,0,1,0,4,1,1,0	24,16,7,7,12,6,25,14,9,19,12,26	1,3,1,0,2,0,10,2,3,1,0,3	179	100	0.000160653	0.0269958	0.691,1.0,0.921,1.0,0.87,1.0,0.626,0.879,0.921,1.0	0.931,0.749,0.796,1.0,0.77,1.0,0.583,0.796,0.626,0.914,1.0,0.829	0.058
41531	ENSG00000070367	EXOC5	chr14	-	57244164	57244359	57239527	57239659	57246710	57246827	41531	77,97,52,75,94,56,50,82,86,63	1,3,1,0,0,0,1,0,0,0	94,101,102,97,53,68,90,104,90,85,55,82	1,7,0,1,1,0,1,2,2,7,8,2	295	100	1.51603e-07	8.72243e-05	0.963,0.916,0.946,1.0,1.0,1.0,0.944,1.0,1.0,1.0	0.97,0.83,1.0,0.97,0.947,1.0,0.968,0.946,0.938,0.805,0.7,0.933	0.06
42147	ENSG00000010803	SCMH1	chr1	-	41152598	41152741	41151613	41151684	41160874	41160898	42147	9,12,9,5,8,7,7,6,5,4	1,0,0,1,0,0,0,0,3,1	13,4,9,6,2,1,9,10,12,14,4,9	8,9,0,1,3,4,0,0,5,2,0,2	243	100	1.67118e-08	1.47432e-05	0.787,1.0,1.0,0.673,1.0,1.0,1.0,1.0,0.407,0.622	0.401,0.155,1.0,0.712,0.215,0.093,1.0,1.0,0.497,0.742,1.0,0.649	0.227
42149	ENSG00000010803	SCMH1	chr1	-	41159724	41159933	41151613	41151684	41160874	41160898	42149	6,10,3,4,3,8,4,3,7,5	1,0,0,1,0,0,0,0,3,1	9,5,9,7,0,15,12,9,3,5,12,5	8,9,0,1,3,4,0,0,5,2,0,2	309	100	1.77807e-08	1.5429e-05	0.66,1.0,1.0,0.564,1.0,1.0,1.0,1.0,0.43,0.618	0.267,0.152,1.0,0.694,0.0,0.548,1.0,1.0,0.163,0.447,1.0,0.447	0.267
42328	ENSG00000066322	ELOVL1	chr1	-	43366267	43366416	43365563	43365623	43367914	43368074	42328	0,0,1,1,2,1,1,0,2,1	2,9,2,8,6,10,0,8,14,10	1,6,1,2,0,1,4,6,2,0,0,3	7,6,15,4,10,1,8,10,5,1,5,11	249	100	0.000277462	0.040018	0.0,0.0,0.167,0.048,0.118,0.039,1.0,0.0,0.054,0.039	0.054,0.287,0.026,0.167,0.0,0.287,0.167,0.194,0.138,0.0,0.0,0.099	0.028
42390	ENSG00000136122	BORA	chr13	+	72734959	72735005	72731280	72731387	72737961	72738043	42390	23,14,15,12,8,7,6,17,13,7	0,0,7,4,1,2,0,2,2,0	23,15,9,18,9,3,19,34,15,21,11,14	2,0,2,1,0,0,0,1,1,1,1,0	146	100	7.98769e-05	0.0157176	1.0,1.0,0.595,0.673,0.846,0.706,1.0,0.853,0.817,1.0	0.887,1.0,0.755,0.925,1.0,1.0,1.0,0.959,0.911,0.935,0.883,1.0	-0.089
42802	ENSG00000151503	NCAPD3	chr11	-	134183012	134183153	134181076	134181184	134184636	134184752	42802	1,0,0,2,1,0,0,1,4,1	28,18,4,5,6,30,5,18,39,14	0,1,4,4,4,6,0,8,0,1,3,2	16,24,15,17,13,11,26,25,2,16,33,17	241	100	0.000133266	0.0232041	0.015,0.0,0.0,0.142,0.065,0.0,0.0,0.023,0.041,0.029	0.0,0.017,0.1,0.089,0.113,0.185,0.0,0.117,0.0,0.025,0.036,0.047	-0.029
43352	ENSG00000168421	RHOH	chr4	+	40205692	40205832	40197060	40197300	40242713	40243187	43352	4,2,3,7,4,2,3,2,2,0	43,42,33,56,33,15,16,33,29,21	9,4,2,3,6,3,12,10,8,1,1,3	25,31,22,18,21,22,30,37,54,16,7,15	240	100	0.000155141	0.0261527	0.037,0.019,0.036,0.05,0.048,0.053,0.072,0.025,0.028,0.0	0.13,0.051,0.036,0.065,0.106,0.054,0.143,0.101,0.058,0.025,0.056,0.077	-0.038
43420	ENSG00000048052	HDAC9	chr7	+	18543168	18543674	18496261	18496324	18585280	18585522	43420	2,1,2,1,1,0,0,0,0,1	15,23,10,17,19,5,6,15,16,10	7,8,6,1,22,6,0,1,0,1,4,2	16,19,15,28,25,22,24,20,11,5,5,2	606	100	2.40725e-08	2.05517e-05	0.022,0.007,0.032,0.01,0.009,0.0,0.0,0.0,0.0,0.016	0.067,0.065,0.062,0.006,0.127,0.043,0.0,0.008,0.0,0.032,0.117,0.142	-0.046
43826	ENSG00000144381	HSPD1	chr2	-	197499141	197499438	197498674	197498850	197499781	197499840	43826	23,21,16,14,14,34,23,7,18,13	74,62,52,63,55,91,53,83,89,71	17,14,11,7,4,9,13,12,6,6,7,8	113,86,41,31,41,44,84,88,102,128,109,105	397	100	8.41779e-10	1.22337e-06	0.073,0.079,0.072,0.053,0.06,0.086,0.099,0.021,0.048,0.044	0.037,0.039,0.063,0.054,0.024,0.049,0.038,0.033,0.015,0.012,0.016,0.019	0.03
43827	ENSG00000144381	HSPD1	chr2	-	197499166	197499438	197498674	197498850	197499781	197499835	43827	22,15,8,13,13,29,17,6,17,9	74,62,52,63,55,91,53,83,89,71	14,7,8,4,4,8,11,4,3,6,4,5	113,86,41,31,41,44,84,88,102,128,109,105	372	100	1.45842e-11	3.85986e-08	0.074,0.061,0.04,0.053,0.06,0.079,0.079,0.019,0.049,0.033	0.032,0.021,0.05,0.034,0.026,0.047,0.034,0.012,0.008,0.012,0.01,0.013	0.03
43828	ENSG00000144381	HSPD1	chr2	-	197499258	197499438	197498674	197498850	197499781	197499866	43828	10,9,5,8,6,16,12,2,9,6	74,62,52,63,55,91,53,83,89,71	4,6,2,3,0,7,4,2,0,1,4,4	113,86,41,31,41,44,84,88,102,128,109,105	280	100	5.39181e-10	8.91044e-07	0.046,0.049,0.033,0.043,0.037,0.059,0.075,0.009,0.035,0.029	0.012,0.024,0.017,0.033,0.0,0.054,0.017,0.008,0.0,0.003,0.013,0.013	0.025
43909	ENSG00000092020	PPP2R3C	chr14	-	35091069	35091207	35087950	35088010	35095047	35095184	43909	64,64,73,88,80,55,29,75,67,69	3,0,0,0,0,2,0,0,0,0	63,64,80,20,19,23,74,96,80,87,55,79	0,1,2,6,7,10,0,0,3,0,1,2	238	100	8.04789e-08	5.46142e-05	0.9,1.0,1.0,1.0,1.0,0.92,1.0,1.0,1.0,1.0	1.0,0.964,0.944,0.583,0.533,0.491,1.0,1.0,0.918,1.0,0.959,0.943	0.121
43950	ENSG00000165661	QSOX2	chr9	-	136224860	136224909	136224006	136224112	136226773	136226874	43950	19,10,17,10,6,18,7,5,26,18	1,0,0,1,0,1,3,0,6,1	5,6,8,11,8,14,13,11,8,13,3,2	1,0,4,3,3,1,1,3,3,4,1,0	149	100	0.000231561	0.0354248	0.927,1.0,1.0,0.87,1.0,0.924,0.61,1.0,0.744,0.924	0.77,1.0,0.573,0.711,0.642,0.904,0.897,0.711,0.642,0.686,0.668,1.0	0.133
44249	ENSG00000288637	AC013477.1	chr4	+	153394261	153394336	153358473	153358622	153408970	153409015	44249	12,15,25,17,17,23,2,31,41,23	3,2,2,4,3,3,0,0,2,2	29,22,8,3,9,18,34,49,5,37,42,47	0,0,2,0,0,0,0,0,0,0,3,0	175	100	8.81666e-08	5.76153e-05	0.696,0.811,0.877,0.708,0.764,0.814,1.0,1.0,0.921,0.868	1.0,1.0,0.696,1.0,1.0,1.0,1.0,1.0,1.0,1.0,0.889,1.0	-0.12
44250	ENSG00000288637	AC013477.1	chr4	+	153397218	153397333	153358473	153358622	153408970	153409015	44250	32,17,27,58,24,41,15,50,50,33	3,2,2,4,3,3,0,0,2,2	40,40,22,11,12,7,49,64,6,56,45,40	0,0,2,0,0,0,0,0,0,0,3,0	215	100	1.16858e-06	0.000483245	0.832,0.798,0.863,0.871,0.788,0.864,1.0,1.0,0.921,0.885	1.0,1.0,0.837,1.0,1.0,1.0,1.0,1.0,1.0,1.0,0.875,1.0	-0.094
44655	ENSG00000135250	SRPK2	chr7	-	105126247	105126340	105125781	105125874	105126992	105127062	44655	15,8,7,8,14,13,4,13,13,18	1,0,2,0,2,0,0,2,1,0	28,23,10,13,10,13,15,13,8,13,11,15	8,0,2,1,0,11,0,0,0,3,1,3	193	100	3.17347e-06	0.00110512	0.886,1.0,0.645,1.0,0.784,1.0,1.0,0.771,0.871,1.0	0.645,1.0,0.722,0.871,1.0,0.38,1.0,1.0,1.0,0.692,0.851,0.722	0.072
44757	ENSG00000151353	TMEM18	chr2	-	675757	676238	675509	675630	677288	677406	44757	18,17,22,26,16,48,15,21,19,9	19,31,40,34,28,18,13,22,38,15	15,8,27,24,21,22,55,63,40,38,32,26	26,26,32,19,10,16,21,16,20,11,16,20	581	100	0.000214915	0.0335572	0.14,0.086,0.086,0.116,0.09,0.315,0.166,0.141,0.079,0.094	0.09,0.05,0.127,0.179,0.265,0.191,0.311,0.404,0.256,0.373,0.256,0.183	-0.092
45145	ENSG00000134058	CDK7	chr5	+	69255459	69255528	69252417	69252451	69258042	69258153	45145	20,21,8,9,6,10,15,11,19,12	2,3,1,1,3,4,3,4,7,0	8,14,36,20,5,11,30,27,30,29,8,17	0,2,0,4,1,0,4,2,0,1,1,1	169	100	1.27873e-05	0.00358124	0.855,0.806,0.826,0.842,0.542,0.597,0.747,0.619,0.616,1.0	1.0,0.806,1.0,0.747,0.747,1.0,0.816,0.889,1.0,0.945,0.826,0.91	-0.146
45188	ENSG00000143119	CD53	chr1	+	110896652	110896733	110892344	110892533	110899123	110899922	45188	0,8,5,3,2,1,0,1,0,2	11,10,3,4,4,4,5,8,7,3	0,0,3,1,0,0,0,3,4,1,0,0	3,12,7,6,6,7,3,5,2,7,2,11	181	100	1.84711e-05	0.00498834	0.0,0.307,0.479,0.293,0.216,0.121,0.0,0.065,0.0,0.269	0.0,0.0,0.191,0.084,0.0,0.0,0.0,0.249,0.525,0.073,0.0,0.0	0.082
45845	ENSG00000153207	AHCTF1	chr1	-	246842693	246842776	246839097	246840998	246849614	246849849	45845	27,17,25,25,24,22,8,24,16,19	0,0,0,0,0,1,0,1,0,0	22,27,35,16,23,12,25,20,13,15,21,11	4,0,0,2,1,2,6,1,1,4,0,0	183	100	3.67189e-05	0.00845045	1.0,1.0,1.0,1.0,1.0,0.923,1.0,0.929,1.0,1.0	0.75,1.0,1.0,0.814,0.926,0.766,0.695,0.916,0.877,0.672,1.0,1.0	0.117
45846	ENSG00000153207	AHCTF1	chr1	-	246843794	246843928	246839097	246840998	246849614	246851442	45846	26,15,11,13,16,8,16,16,13,10	0,0,0,0,0,1,0,1,0,0	19,28,17,6,13,15,14,14,16,17,15,18	4,0,0,2,1,2,6,1,1,4,0,0	234	100	7.81208e-07	0.000341743	1.0,1.0,1.0,1.0,1.0,0.774,1.0,0.872,1.0,1.0	0.67,1.0,1.0,0.562,0.847,0.762,0.499,0.857,0.872,0.645,1.0,1.0	0.155
46057	ENSG00000187741	FANCA	chr16	-	89762637	89762793	89761948	89762022	89764889	89765066	46057	0,0,0,0,3,0,0,1,5,2	9,6,6,5,7,12,8,10,11,22	9,3,2,6,2,5,2,6,2,4,6,1	6,6,7,4,1,0,4,9,5,10,8,12	256	100	7.419e-09	7.09786e-06	0.0,0.0,0.0,0.0,0.143,0.0,0.0,0.038,0.151,0.034	0.369,0.163,0.1,0.369,0.439,1.0,0.163,0.207,0.135,0.135,0.227,0.032	-0.242
46595	ENSG00000140105	WARS1	chr14	-	100374135	100374149	100369086	100369258	100375282	100375475	46595	15,7,0,2,0,0,0,13,5,4	165,158,203,227,297,99,96,53,64,55	5,20,20,6,0,5,20,32,12,0,1,0	31,100,227,41,19,125,156,159,232,54,57,36	114	100	6.62859e-09	6.74739e-06	0.074,0.037,0.0,0.008,0.0,0.0,0.0,0.177,0.064,0.06	0.124,0.149,0.072,0.114,0.0,0.034,0.101,0.15,0.043,0.0,0.015,0.0	-0.025
46598	ENSG00000140105	WARS1	chr14	-	100374135	100374179	100369086	100369258	100375282	100375347	46598	36,32,3,0,0,0,0,26,32,15	165,158,203,227,297,99,96,53,64,55	16,44,69,6,6,19,72,92,47,0,1,0	31,100,227,41,19,125,156,159,232,54,57,36	144	100	4.45023e-07	0.00021611	0.132,0.123,0.01,0.0,0.0,0.0,0.0,0.254,0.258,0.159	0.264,0.234,0.174,0.092,0.18,0.095,0.243,0.287,0.123,0.0,0.012,0.0	-0.048
46601	ENSG00000140105	WARS1	chr14	-	100374135	100374220	100369086	100369258	100375282	100375344	46601	73,68,3,0,0,0,0,66,66,34	165,158,203,227,297,99,96,53,64,55	41,73,170,18,10,36,147,171,100,0,3,0	31,100,227,41,19,125,156,159,232,54,57,36	185	100	1.38173e-06	0.000549906	0.193,0.189,0.008,0.0,0.0,0.0,0.0,0.402,0.358,0.25	0.417,0.283,0.288,0.192,0.221,0.135,0.337,0.368,0.189,0.0,0.028,0.0	-0.065
46605	ENSG00000140105	WARS1	chr14	-	100374135	100374244	100369086	100369258	100375282	100375347	46605	94,87,3,0,2,0,0,80,91,51	165,158,203,227,297,99,96,53,64,55	49,95,208,20,18,53,182,211,137,0,3,0	31,100,227,41,19,125,156,159,232,54,57,36	209	100	1.7029e-06	0.00065794	0.214,0.209,0.007,0.0,0.003,0.0,0.0,0.419,0.405,0.307	0.431,0.313,0.305,0.189,0.312,0.169,0.358,0.388,0.22,0.0,0.025,0.0	-0.069
46611	ENSG00000140105	WARS1	chr14	-	100374135	100374265	100369086	100369258	100375282	100375333	46611	95,89,3,0,3,0,0,74,89,51	165,158,203,227,297,99,96,53,64,55	45,83,211,21,12,58,174,202,123,1,3,0	31,100,227,41,19,125,156,159,232,54,57,36	230	100	9.06629e-07	0.00038087	0.2,0.197,0.006,0.0,0.004,0.0,0.0,0.378,0.377,0.287	0.387,0.265,0.288,0.182,0.215,0.168,0.327,0.356,0.187,0.008,0.022,0.0	-0.056
46786	ENSG00000168958	MFF	chr2	+	227329605	227329783	227328677	227328789	227330625	227330689	46786	7,9,7,3,2,6,1,1,1,2	18,40,27,19,30,22,19,25,16,23	9,2,10,7,13,8,8,17,5,6,3,8	13,20,25,19,16,31,16,32,24,24,20,23	278	100	2.53808e-05	0.0063671	0.123,0.075,0.085,0.054,0.023,0.089,0.019,0.014,0.022,0.03	0.199,0.035,0.126,0.117,0.226,0.085,0.152,0.16,0.07,0.083,0.051,0.111	-0.065
46802	ENSG00000168958	MFF	chr2	+	227352513	227352573	227340291	227340380	227355676	227355761	46802	15,9,23,20,19,22,18,17,19,16	46,54,38,63,52,66,19,54,49,49	16,18,24,24,14,24,32,26,27,22,20,20	33,42,49,25,17,31,43,32,32,43,37,47	160	100	0.000282187	0.0405889	0.169,0.094,0.274,0.166,0.186,0.172,0.372,0.164,0.195,0.169	0.233,0.211,0.234,0.375,0.34,0.326,0.317,0.337,0.345,0.242,0.253,0.21	-0.089
47480	ENSG00000107521	HPS1	chr10	-	98435271	98435414	98433939	98434091	98435634	98435772	47480	48,53,24,40,52,63,51,36,63,54	1,1,1,1,1,4,5,9,3,1	31,28,36,52,38,50,55,38,63,41,33,56	0,0,0,1,0,1,3,7,0,0,1,3	243	100	0.000320764	0.0442153	0.952,0.956,0.908,0.943,0.955,0.866,0.808,0.622,0.896,0.957	1.0,1.0,1.0,0.955,1.0,0.954,0.883,0.691,1.0,1.0,0.931,0.885	-0.055
47484	ENSG00000196652	ZKSCAN5	chr7	+	99519826	99519909	99512452	99512591	99525812	99526418	47484	2,5,4,11,3,8,2,6,3,7	1,3,4,3,1,1,0,2,1,1	9,2,11,1,8,2,7,9,4,3,4,5	1,1,0,0,1,2,2,0,0,0,0,2	183	100	5.04551e-06	0.00165881	0.522,0.477,0.353,0.667,0.621,0.814,1.0,0.621,0.621,0.793	0.831,0.522,1.0,1.0,0.814,0.353,0.657,1.0,1.0,1.0,1.0,0.577	-0.164
47485	ENSG00000196652	ZKSCAN5	chr7	+	99520168	99520304	99519826	99519909	99525812	99526418	47485	7,17,5,5,6,3,7,7,14,5	2,0,0,2,0,1,0,0,0,0	10,5,3,3,4,1,11,10,5,8,6,2	2,2,5,0,3,0,1,1,2,0,4,1	236	100	8.78261e-10	1.22337e-06	0.597,1.0,1.0,0.514,1.0,0.56,1.0,1.0,1.0,1.0	0.679,0.514,0.203,1.0,0.361,1.0,0.823,0.809,0.514,1.0,0.389,0.459	0.221
47694	ENSG00000169045	HNRNPH1	chr5	-	179618144	179618323	179617798	179617911	179620891	179621035	47694	2.6923e+29	10,8,2,9,5,3,6,1,3,5	2.22322e+35	5,0,12,0,0,0,3,4,0,1,0,1	279	100	2.82585e-05	0.0069249	0.906,0.912,0.982,0.921,0.949,0.973,0.94,0.99,0.974,0.948	0.941,1.0,0.901,1.0,1.0,1.0,0.968,0.96,1.0,0.989,1.0,0.99	-0.03
47859	ENSG00000245937	LINC01184	chr5	-	128076946	128077093	128061143	128061244	128082734	128082881	47859	2,2,0,2,0,0,3,1,0,0	4,1,1,7,5,7,8,9,6,13	3,5,0,3,6,1,4,5,1,4,4,3	3,7,12,7,8,8,8,16,7,6,3,11	247	100	2.52513e-05	0.00636476	0.168,0.447,0.0,0.104,0.0,0.0,0.132,0.043,0.0,0.0	0.288,0.224,0.0,0.148,0.233,0.048,0.168,0.112,0.055,0.213,0.351,0.099	-0.072
47860	ENSG00000245937	LINC01184	chr5	-	128076946	128077093	128061143	128061244	128082969	128083070	47860	2,2,0,2,0,0,3,2,0,0	3,4,1,4,2,2,2,0,1,2	3,5,0,3,6,1,4,5,0,4,3,3	0,0,4,2,0,1,3,4,5,0,0,2	247	100	1.22202e-05	0.00347763	0.213,0.168,0.0,0.168,0.0,0.0,0.378,1.0,0.0,0.0	1.0,1.0,0.0,0.378,1.0,0.288,0.351,0.336,0.0,1.0,1.0,0.378	-0.368
48377	ENSG00000085365	SCAMP1	chr5	+	78449932	78450034	78421800	78421960	78459244	78459362	48377	17,13,15,34,24,15,10,11,24,13	3,2,0,3,1,0,1,0,1,0	17,24,19,16,14,12,16,19,18,24,22,32	0,0,1,0,3,1,5,2,6,4,0,4	202	100	0.000228653	0.0350813	0.737,0.763,1.0,0.849,0.922,1.0,0.832,1.0,0.922,1.0	1.0,1.0,0.904,1.0,0.698,0.856,0.613,0.825,0.598,0.748,1.0,0.798	0.066
48569	ENSG00000163644	PPM1K	chr4	-	88278535	88278642	88277142	88277243	88284405	88284590	48569	30,37,19,32,18,24,11,27,33,31	19,8,20,20,12,10,5,8,10,14	53,47,54,16,19,22,25,23,30,31,23,43	7,14,22,3,3,7,10,9,4,2,2,7	207	100	0.000240449	0.0361011	0.433,0.691,0.315,0.436,0.42,0.537,0.515,0.62,0.615,0.517	0.785,0.619,0.542,0.72,0.754,0.603,0.547,0.552,0.784,0.882,0.847,0.748	-0.189
48726	ENSG00000225889	AC012368.1	chr2	+	64214466	64214534	64206971	64207045	64226446	64226492	48726	4,8,8,14,7,9,4,5,8,6	0,4,7,7,12,7,7,3,5,0	1,3,9,3,5,5,2,3,2,0,2,0	4,12,15,7,6,6,7,11,16,4,0,8	168	100	2.47654e-05	0.00630231	1.0,0.543,0.405,0.543,0.258,0.434,0.254,0.498,0.488,1.0	0.13,0.13,0.263,0.203,0.332,0.332,0.145,0.14,0.069,0.0,1.0,0.0	0.314
48871	ENSG00000162910	MRPL55	chr1	-	228108436	228108508	228108234	228108318	228108954	228109016	48871	4,3,1,1,7,2,0,0,5,3	13,7,7,9,5,6,5,3,2,6	2,2,0,0,2,0,3,1,0,0,3,0	9,8,5,2,2,4,9,6,10,6,4,3	172	100	4.73148e-05	0.0103441	0.152,0.199,0.077,0.061,0.449,0.162,0.0,0.0,0.592,0.225	0.114,0.127,0.0,0.0,0.368,0.0,0.162,0.088,0.0,0.0,0.304,0.0	0.095
48907	ENSG00000122481	RWDD3	chr1	+	95244210	95244698	95234209	95234315	95246541	95246657	48907	78,57,45,53,43,51,64,55,54,45	1,3,3,9,5,0,1,0,0,1	26,47,23,46,47,48,48,67,75,53,44,29	0,2,1,1,0,0,1,0,6,0,2,0	588	100	0.000126012	0.0220862	0.93,0.764,0.718,0.5,0.594,1.0,0.916,1.0,1.0,0.884	1.0,0.8,0.796,0.887,1.0,1.0,0.891,1.0,0.68,1.0,0.789,1.0	-0.073
48911	ENSG00000122481	RWDD3	chr1	+	95244210	95244715	95234210	95234315	95246541	95246657	48911	74,59,41,53,42,47,63,52,54,42	1,3,3,9,5,0,1,0,0,1	24,46,18,43,45,49,42,65,74,52,43,29	0,2,1,1,0,0,1,0,6,0,2,0	605	100	0.000172041	0.0285469	0.924,0.765,0.693,0.493,0.581,1.0,0.912,1.0,1.0,0.874	1.0,0.792,0.748,0.877,1.0,1.0,0.874,1.0,0.671,1.0,0.78,1.0	-0.071
48939	ENSG00000131051	RBM39	chr20	-	35734185	35734257	35731915	35732135	35738967	35739017	48939	4,6,17,23,2,9,6,6,9,8	1.58177e+29	5,0,3,6,8,11,9,3,0,4,1,2	140,163,202,125,97,156,174,193,200,152,143,131	172	100	1.33206e-05	0.00371097	0.015,0.019,0.063,0.071,0.006,0.03,0.029,0.024,0.029,0.036	0.02,0.0,0.009,0.027,0.046,0.039,0.029,0.009,0.0,0.015,0.004,0.009	0.015
49325	ENSG00000144895	EIF2A	chr3	+	150562541	150562660	150558387	150558462	150563514	150563614	49325	3.47399e+29	0,0,0,0,1,31,22,1,0,1	2.29271e+35	0,0,0,0,0,0,3,0,0,1,0,0	219	100	6.73019e-10	1.01784e-06	1.0,1.0,1.0,1.0,0.989,0.788,0.792,0.99,1.0,0.988	1.0,1.0,1.0,1.0,1.0,1.0,0.98,1.0,1.0,0.993,1.0,1.0	-0.043
49326	ENSG00000144895	EIF2A	chr3	+	150562556	150562660	150558387	150558462	150563514	150563614	49326	180,223,118,137,101,152,99,119,137,100	0,0,0,0,1,31,22,1,0,1	114,175,140,118,93,111,172,170,104,150,140,136	0,0,0,0,0,0,3,0,0,1,0,0	204	100	3.33804e-10	6.09274e-07	1.0,1.0,1.0,1.0,0.98,0.706,0.688,0.983,1.0,0.98	1.0,1.0,1.0,1.0,1.0,1.0,0.966,1.0,1.0,0.987,1.0,1.0	-0.062
49344	ENSG00000122203	KIAA1191	chr5	-	176359461	176359567	176355570	176355749	176359810	176359918	49344	13,15,10,18,6,7,9,10,10,10	1,1,1,1,0,4,1,3,2,3	13,26,28,8,2,12,2,3,23,12,4,4	1,2,0,1,0,2,0,2,0,1,0,0	206	100	3.565e-05	0.00834968	0.863,0.879,0.829,0.897,1.0,0.459,0.814,0.618,0.708,0.618	0.863,0.863,1.0,0.795,1.0,0.744,1.0,0.421,1.0,0.853,1.0,1.0	-0.11
49559	ENSG00000167220	HDHD2	chr18	-	47137234	47137296	47136301	47136449	47150377	47150476	49559	2,1,0,5,0,0,3,10,0,0	17,9,4,7,9,7,6,5,6,1	0,2,0,0,1,0,0,0,1,1,0,1	5,5,13,4,2,4,7,9,3,9,4,7	162	100	4.20903e-05	0.00944034	0.068,0.064,0.0,0.306,0.0,0.0,0.236,0.552,0.0,0.0	0.0,0.198,0.0,0.0,0.236,0.0,0.0,0.0,0.171,0.064,0.0,0.081	0.06
49665	ENSG00000177479	ARIH2	chr3	+	48922747	48922811	48918820	48918998	48927461	48927725	49665	22,26,28,27,20,30,19,24,30,9	2,1,0,4,2,3,1,5,0,0	22,33,37,19,13,23,35,52,19,12,13,29	2,0,0,0,1,0,2,0,0,0,3,0	164	100	0.00020964	0.0328304	0.87,0.941,1.0,0.805,0.859,0.859,0.921,0.745,1.0,1.0	0.87,1.0,1.0,1.0,0.888,1.0,0.914,1.0,1.0,1.0,0.725,1.0	-0.05
50052	ENSG00000151287	TEX30	chr13	-	102770011	102770086	102769310	102769541	102773681	102773786	50052	7,5,13,17,6,9,6,15,21,13	1,1,2,2,2,0,3,3,4,3	10,12,10,20,8,4,14,6,5,21,9,9	0,0,0,1,0,0,0,2,0,0,1,2	175	100	3.73758e-09	4.12161e-06	0.8,0.741,0.788,0.829,0.632,1.0,0.533,0.741,0.75,0.712	1.0,1.0,1.0,0.92,1.0,1.0,1.0,0.632,1.0,1.0,0.837,0.72	-0.173
50258	ENSG00000163006	CCDC138	chr2	+	108873450	108873589	108856793	108856970	108876087	108876578	50258	11,5,2,7,1,2,6,7,9,4	0,0,0,0,2,0,0,0,0,0	8,13,3,18,8,13,8,14,4,10,14,18	1,2,2,2,1,3,0,2,0,7,2,1	239	100	7.64335e-09	7.09786e-06	1.0,1.0,1.0,1.0,0.173,1.0,1.0,1.0,1.0,1.0	0.77,0.731,0.386,0.79,0.77,0.645,1.0,0.745,1.0,0.374,0.745,0.883	0.181
50267	ENSG00000186635	ARAP1	chr11	-	72704151	72704334	72702904	72703079	72705804	72705890	50267	30,41,16,32,29,51,16,28,49,26	3,3,0,4,1,0,6,0,1,1	50,52,48,29,20,25,25,34,28,25,28,26	1,0,0,6,2,0,2,0,0,0,0,1	283	100	2.19166e-05	0.00568672	0.779,0.828,1.0,0.739,0.911,1.0,0.485,1.0,0.945,0.902	0.946,1.0,1.0,0.631,0.779,1.0,0.815,1.0,1.0,1.0,1.0,0.902	-0.064
50301	ENSG00000167792	NDUFV1	chr11	+	67607298	67607616	67606953	67607076	67608395	67608478	50301	15,22,15,5,32,9,23,19,11,12	77,104,56,73,63,98,62,119,143,129	27,34,32,33,31,34,17,19,30,22,20,20	72,80,70,102,46,81,136,136,71,108,99,113	418	100	9.31555e-06	0.00277017	0.045,0.048,0.06,0.016,0.108,0.021,0.082,0.037,0.018,0.022	0.082,0.092,0.099,0.072,0.139,0.091,0.029,0.032,0.092,0.046,0.046,0.041	-0.026
50303	ENSG00000167792	NDUFV1	chr11	+	67607365	67607616	67606943	67607076	67608395	67608478	50303	8,15,8,5,13,7,17,11,8,11	77,104,56,73,63,98,62,119,143,129	21,26,18,25,20,25,13,10,17,13,12,14	72,80,70,102,46,81,136,136,71,108,99,113	351	100	1.73914e-05	0.00476975	0.029,0.039,0.039,0.019,0.056,0.02,0.072,0.026,0.016,0.024	0.077,0.085,0.068,0.065,0.11,0.081,0.027,0.021,0.064,0.033,0.033,0.034	-0.024
50337	ENSG00000272752	STAG3L5P-PVRIG2P-PILRB	chr7	+	100353372	100353483	100353209	100353270	100355142	100355240	50337	17,14,16,8,6,7,7,9,10,14	2,3,0,1,0,0,0,1,0,0	8,21,42,6,13,14,18,19,32,7,16,9	3,3,8,0,0,1,0,1,3,0,1,4	211	100	1.92502e-07	0.000107258	0.801,0.689,1.0,0.791,1.0,1.0,1.0,0.81,1.0,1.0	0.558,0.768,0.713,1.0,1.0,0.869,1.0,0.9,0.835,1.0,0.883,0.516	0.072
50339	ENSG00000121716	PILRB	chr7	+	100353372	100354012	100353209	100353270	100355142	100355240	50339	58,66,57,80,53,55,47,58,56,57	2,3,0,1,0,0,0,1,0,0	58,80,142,39,72,59,111,114,148,63,58,74	3,3,8,0,0,1,0,1,3,0,1,4	740	100	1.74063e-07	9.80158e-05	0.797,0.748,1.0,0.915,1.0,1.0,1.0,0.887,1.0,1.0	0.723,0.783,0.706,1.0,1.0,0.889,1.0,0.939,0.87,1.0,0.887,0.714	0.059
50535	ENSG00000155366	RHOC	chr1	-	112705099	112705123	112703643	112703806	112707077	112707102	50535	5,5,6,6,6,4,4,1,7,6	1,1,0,0,1,0,0,1,1,3	10,18,9,7,1,6,3,1,4,7,4,13	4,4,3,0,0,6,0,0,0,2,1,3	124	100	1.24663e-06	0.000511525	0.801,0.801,1.0,1.0,0.829,1.0,1.0,0.446,0.85,0.617	0.668,0.784,0.708,1.0,1.0,0.446,1.0,1.0,1.0,0.738,0.763,0.778	0.011
50538	ENSG00000155366	RHOC	chr1	-	112705099	112706252	112703643	112703806	112707077	112707127	50538	26,36,13,14,23,9,16,14,24,15	1,1,0,0,1,0,0,1,1,3	34,59,64,32,19,20,11,13,20,19,18,28	4,4,3,0,0,6,0,0,0,2,1,3	1253	100	0.000163145	0.0272417	0.675,0.742,1.0,1.0,0.647,1.0,1.0,0.528,0.657,0.285	0.404,0.541,0.63,1.0,1.0,0.21,1.0,1.0,1.0,0.431,0.59,0.427	0.067
50592	ENSG00000064666	CNN2	chr19	+	1036066	1036246	1032558	1032696	1036415	1036562	50592	100,85,68,85,47,86,39,104,82,134	6,6,8,5,1,3,4,2,0,0	118,90,68,103,43,90,94,75,43,132,110,117	2,3,1,3,2,0,0,5,3,0,2,0	280	100	0.000201247	0.0319836	0.856,0.835,0.752,0.859,0.944,0.911,0.777,0.949,1.0,1.0	0.955,0.915,0.96,0.925,0.885,1.0,1.0,0.843,0.837,1.0,0.952,1.0	-0.051
51004	ENSG00000238121	LINC00426	chr13	-	30364068	30364205	30363160	30363226	30367600	30367667	51004	3,6,3,17,8,9,5,3,1,2	7,6,3,4,1,4,2,1,3,2	1,4,4,3,3,3,8,5,20,9,9,8	0,0,3,0,0,0,1,5,1,2,0,5	237	100	0.000224055	0.0345764	0.153,0.297,0.297,0.642,0.771,0.487,0.513,0.559,0.123,0.297	1.0,1.0,0.36,1.0,1.0,1.0,0.771,0.297,0.894,0.655,1.0,0.403	-0.368
51337	ENSG00000072756	TRNT1	chr3	+	3140509	3140578	3137355	3137453	3144583	3144710	51337	11,23,11,16,16,14,25,22,33,27	3,0,0,0,0,1,6,0,3,4	27,36,32,14,5,28,33,9,18,19,24,19	0,0,6,0,0,2,0,3,4,1,0,0	169	100	0.000375403	0.0499267	0.685,1.0,1.0,1.0,1.0,0.892,0.711,1.0,0.867,0.8	1.0,1.0,0.759,1.0,1.0,0.892,1.0,0.64,0.727,0.918,1.0,1.0	-0.016
51607	ENSG00000166295	ANAPC16	chr10	+	72220053	72220379	72215999	72216138	72230365	72230440	51607	51,68,24,42,32,75,43,44,62,56	5,4,8,7,8,5,1,2,3,1	35,52,20,48,31,39,75,60,79,98,53,58	1,0,0,1,1,1,3,3,6,0,5,1	426	100	8.39722e-05	0.0163412	0.705,0.8,0.413,0.585,0.484,0.779,0.91,0.838,0.829,0.929	0.891,1.0,1.0,0.918,0.879,0.902,0.854,0.824,0.756,1.0,0.713,0.932	-0.162
51611	ENSG00000166295	ANAPC16	chr10	+	72223887	72224056	72216011	72216138	72230365	72230440	51611	2.70284e+29	5,4,8,7,8,5,1,2,3,1	1.65197e+35	1,0,0,1,1,1,3,3,6,0,5,1	269	100	0.000374466	0.0499267	0.953,0.963,0.92,0.941,0.932,0.948,0.984,0.972,0.969,0.986	0.984,1.0,1.0,0.982,0.978,0.986,0.97,0.973,0.951,1.0,0.918,0.981	-0.02
51767	ENSG00000117362	APH1A	chr1	-	150267956	150267991	150267715	150267789	150268697	150269015	51767	10,12,18,31,31,15,10,19,27,20	4,6,0,4,4,4,1,1,0,2	19,21,17,16,9,16,17,26,12,20,21,22	2,0,2,0,0,0,0,1,0,0,4,3	135	100	6.42275e-07	0.000283308	0.649,0.597,1.0,0.852,0.852,0.735,0.881,0.934,1.0,0.881	0.876,1.0,0.863,1.0,1.0,1.0,1.0,0.951,1.0,1.0,0.795,0.845	-0.106
52449	ENSG00000042088	TDP1	chr14	+	89956577	89956800	89956036	89956278	89963107	89963552	52449	28,15,10,15,18,12,6,23,25,16	0,0,3,0,1,5,1,3,1,5	34,27,12,11,12,21,12,16,12,27,15,24	0,0,0,1,0,0,0,0,0,5,1,1	323	100	3.32752e-08	2.59018e-05	1.0,1.0,0.508,1.0,0.848,0.426,0.65,0.704,0.886,0.498	1.0,1.0,1.0,0.773,1.0,1.0,1.0,1.0,1.0,0.626,0.823,0.881	-0.173
52656	ENSG00000135976	ANKRD36	chr2	+	97142762	97142835	97142639	97142668	97144517	97144546	52656	25,26,24,25,22,26,9,20,15,17	2,0,2,5,0,0,0,1,3,5	18,17,14,14,19,15,10,21,18,10,14,5	0,0,0,0,0,2,1,0,0,0,3,0	173	100	0.00014511	0.0247772	0.878,1.0,0.874,0.743,1.0,1.0,1.0,0.92,0.743,0.663	1.0,1.0,1.0,1.0,1.0,0.813,0.853,1.0,1.0,1.0,0.73,1.0	-0.068
53402	ENSG00000180822	PSMG4	chr6	+	3264208	3264325	3263683	3263759	3267590	3267781	53402	21,13,10,19,3,7,7,5,8,9	12,15,20,25,15,19,13,15,28,21	0,2,4,1,1,0,25,15,19,4,1,3	18,20,38,12,12,11,12,22,20,26,23,34	217	100	0.00031369	0.0435807	0.446,0.285,0.187,0.259,0.084,0.145,0.199,0.133,0.116,0.165	0.0,0.044,0.046,0.037,0.037,0.0,0.49,0.239,0.304,0.066,0.02,0.039	0.092
53584	ENSG00000055044	NOP58	chr2	+	202295673	202295837	202292776	202292903	202297378	202297513	53584	1.98192e+29	1,6,4,2,2,4,3,10,1,0	2.16253e+35	1,2,0,0,3,5,2,1,0,0,0,0	264	100	3.84723e-05	0.00873998	0.987,0.924,0.942,0.972,0.97,0.952,0.955,0.89,0.989,1.0	0.988,0.98,1.0,1.0,0.943,0.939,0.978,0.991,1.0,1.0,1.0,1.0	-0.027
53713	ENSG00000172890	NADSYN1	chr11	+	71476032	71477438	71474394	71474526	71478394	71478469	53713	58,70,42,43,44,90,87,86,100,100	17,26,10,24,18,16,16,16,16,15	31,30,50,30,42,45,63,70,61,53,39,49	22,38,28,24,18,29,15,20,32,23,3,13	1506	100	0.000111137	0.0201462	0.185,0.152,0.218,0.106,0.14,0.272,0.265,0.263,0.293,0.307	0.086,0.05,0.106,0.077,0.134,0.093,0.218,0.189,0.112,0.133,0.463,0.2	0.065
53775	ENSG00000142188	TMEM50B	chr21	-	33436882	33436992	33432484	33432802	33439213	33439297	53775	13,6,3,7,2,7,7,2,6,11	3,3,0,1,3,0,1,2,4,0	3,3,5,2,2,8,5,2,8,3,6,5	2,0,1,0,1,0,1,0,1,1,1,0	210	100	4.37953e-06	0.00145797	0.674,0.488,1.0,0.769,0.241,1.0,0.769,0.323,0.417,1.0	0.417,1.0,0.704,1.0,0.488,1.0,0.704,1.0,0.792,0.588,0.741,1.0	-0.118
54411	ENSG00000178199	ZC3H12D	chr6	-	149474238	149474613	149461667	149461970	149484812	149485014	54411	46,52,63,79,57,59,44,55,59,54	3,1,1,4,1,3,2,6,0,2	95,107,87,57,57,67,42,47,45,47,26,47	0,0,1,2,0,1,0,2,0,0,0,4	475	100	2.32253e-06	0.000847837	0.763,0.916,0.93,0.806,0.923,0.805,0.822,0.659,1.0,0.85	1.0,1.0,0.948,0.857,1.0,0.934,1.0,0.832,1.0,1.0,1.0,0.712	-0.093
54554	ENSG00000070269	TMEM260	chr14	+	56617182	56617297	56615450	56616027	56618593	56618763	54554	5,6,5,5,5,13,3,5,2,4	2,1,0,1,0,4,3,0,4,0	9,11,8,22,6,5,7,9,8,7,5,2	0,1,3,4,0,0,0,0,0,0,1,0	215	100	0.000178122	0.0292806	0.538,0.736,1.0,0.699,1.0,0.602,0.317,1.0,0.189,1.0	1.0,0.837,0.554,0.719,1.0,1.0,1.0,1.0,1.0,1.0,0.699,1.0	-0.193
54555	ENSG00000070269	TMEM260	chr14	+	56621530	56621702	56618593	56618763	56625381	56625530	54555	7,9,7,15,7,12,2,16,9,7	2,0,0,2,0,3,4,0,4,4	6,11,15,7,17,18,16,15,15,12,9,5	0,1,1,1,1,1,0,2,1,0,0,2	272	100	1.99856e-07	0.000110195	0.563,1.0,1.0,0.734,1.0,0.595,0.155,1.0,0.453,0.391	1.0,0.802,0.847,0.72,0.862,0.869,1.0,0.734,0.847,1.0,1.0,0.479	-0.158
54766	ENSG00000122085	MTERF4	chr2	-	241094276	241094429	241089979	241090044	241097242	241097427	54766	13,10,11,25,16,12,3,11,10,12	3,3,2,2,0,6,1,2,0,4	17,24,19,9,5,3,9,6,19,6,5,14	0,0,1,1,2,1,0,1,0,1,0,0	253	100	3.12029e-09	3.59051e-06	0.631,0.569,0.685,0.832,1.0,0.442,0.542,0.685,1.0,0.542	1.0,1.0,0.882,0.781,0.497,0.542,1.0,0.703,1.0,0.703,1.0,1.0	-0.15
54769	ENSG00000122085	MTERF4	chr2	-	241094276	241094432	241089979	241090044	241097242	241097427	54769	11,9,13,26,23,14,3,8,12,9	3,3,2,2,0,6,1,2,0,4	17,29,29,6,8,8,8,13,27,9,5,15	0,0,1,1,2,1,0,1,0,1,0,0	256	100	4.95604e-13	1.74889e-09	0.589,0.54,0.717,0.835,1.0,0.477,0.54,0.61,1.0,0.468	1.0,1.0,0.919,0.701,0.61,0.758,1.0,0.835,1.0,0.779,1.0,1.0	-0.206
54773	ENSG00000122085	MTERF4	chr2	-	241096392	241096438	241090005	241090044	241097242	241097427	54773	10,21,11,5,6,22,5,13,13,11	3,3,2,2,0,6,1,2,0,4	8,2,5,5,11,10,13,5,11,7,8,17	0,0,1,1,2,1,0,1,0,1,0,0	146	100	3.25304e-08	2.57e-05	0.695,0.827,0.79,0.631,1.0,0.715,0.774,0.817,1.0,0.653	1.0,1.0,0.774,0.774,0.79,0.873,1.0,0.774,1.0,0.827,1.0,1.0	-0.111
54807	ENSG00000168385	SEPTIN2	chr2	+	241320202	241320287	241315354	241315610	241324215	241324241	54807	0,1,1,0,1,0,0,1,3,0	7,5,2,2,5,3,1,8,6,5	3,7,1,0,2,0,3,3,0,6,1,3	6,1,4,1,4,3,2,5,3,6,0,0	185	100	9.13494e-06	0.00273181	0.0,0.098,0.213,0.0,0.098,0.0,0.0,0.063,0.213,0.0	0.213,0.791,0.119,0.0,0.213,0.0,0.448,0.245,0.0,0.351,1.0,1.0	-0.296
54809	ENSG00000168385	SEPTIN2	chr2	+	241320202	241320287	241315905	241315982	241324215	241324241	54809	0,1,1,0,1,0,0,0,3,0	14,23,21,29,17,19,5,19,19,29	2,7,1,0,2,0,3,3,0,6,1,3	21,26,33,11,11,24,3,20,17,24,7,25	185	100	0.000177581	0.0292806	0.0,0.023,0.025,0.0,0.031,0.0,0.0,0.0,0.079,0.0	0.049,0.127,0.016,0.0,0.089,0.0,0.351,0.075,0.0,0.119,0.072,0.061	-0.064
54811	ENSG00000168385	SEPTIN2	chr2	+	241320202	241320287	241317498	241317599	241324215	241324241	54811	0,1,1,0,1,0,0,0,3,0	18,19,6,21,14,11,7,12,23,18	1,7,1,0,2,0,3,3,0,7,1,3	15,21,26,17,11,16,16,10,12,11,10,4	185	100	2.30727e-05	0.00592856	0.0,0.028,0.083,0.0,0.037,0.0,0.0,0.0,0.066,0.0	0.035,0.153,0.02,0.0,0.089,0.0,0.092,0.14,0.0,0.256,0.051,0.288	-0.072
55373	ENSG00000205268	PDE7A	chr8	-	65780843	65780947	65779719	65779803	65782782	65782843	55373	3,2,0,2,2,2,0,3,3,2	38,36,28,23,22,16,7,27,25,17	7,7,6,5,7,5,5,5,8,6,2,0	33,37,33,27,30,19,21,28,23,27,15,8	204	100	6.48511e-06	0.00206789	0.037,0.027,0.0,0.041,0.043,0.058,0.0,0.052,0.056,0.055	0.094,0.085,0.082,0.083,0.103,0.114,0.105,0.08,0.146,0.098,0.061,0.0	-0.051
55514	ENSG00000196262	PPIA	chr7	+	44798747	44798814	44796680	44796793	44799246	44799277	55514	53,48,105,105,99,119,61,18,19,22	7.64789e+33	18,33,69,35,56,46,59,59,76,34,25,30	9.28897e+36	167	100	4.77784e-07	0.000228752	0.04,0.035,0.101,0.082,0.091,0.066,0.062,0.009,0.01,0.013	0.011,0.022,0.066,0.024,0.057,0.03,0.044,0.041,0.062,0.017,0.015,0.018	0.017
55550	ENSG00000137959	IFI44L	chr1	+	78627905	78628393	78620447	78620571	78628950	78628999	55550	1.11311e+35	2,0,2,1,2,0,0,4,4,2	8.66973e+35	65,62,52,40,20,50,103,125,171,47,39,49	588	100	0	0	0.99,1.0,0.988,0.996,0.986,1.0,1.0,0.978,0.979,0.988	0.694,0.727,0.759,0.702,0.667,0.612,0.237,0.225,0.221,0.47,0.402,0.379	0.483
55551	ENSG00000137959	IFI44L	chr1	+	78627905	78628393	78620877	78620971	78628950	78628999	55551	1.00092e+31	0,0,0,0,0,1,0,0,0,1	7.70883e+35	21,7,6,2,0,8,0,18,27,5,3,6	588	100	0	0	1.0,1.0,1.0,1.0,1.0,0.988,1.0,1.0,1.0,0.993	0.862,0.955,0.962,0.978,1.0,0.898,1.0,0.655,0.631,0.887,0.892,0.817	0.12
55603	ENSG00000111679	PTPN6	chr12	+	6951463	6951520	6946467	6946739	6951608	6951731	55603	56,52,37,54,38,64,29,43,49,29	2,0,1,5,1,1,0,4,3,2	29,29,28,42,21,60,58,42,23,24,27,31	5,2,1,2,5,5,3,7,2,11,3,11	157	100	8.31073e-07	0.000357645	0.947,1.0,0.959,0.873,0.96,0.976,1.0,0.873,0.912,0.902	0.787,0.902,0.947,0.93,0.728,0.884,0.925,0.793,0.88,0.582,0.851,0.642	0.119
55867	ENSG00000172785	CBWD1	chr9	-	163977	164037	162431	162469	172080	172172	55867	62,62,34,26,25,25,25,30,31,36	1,1,6,11,3,3,9,2,4,4	36,38,41,33,24,24,23,29,44,69,49,56	0,1,0,3,0,4,0,4,5,0,0,1	160	100	3.88849e-07	0.000194175	0.975,0.975,0.78,0.596,0.839,0.839,0.635,0.904,0.829,0.849	1.0,0.96,1.0,0.873,1.0,0.789,1.0,0.819,0.846,1.0,1.0,0.972	-0.116
56044	ENSG00000112303	VNN2	chr6	-	132753827	132753949	132752723	132752749	132755842	132756035	56044	0,0,2,0,0,0,0,1,1,0	34,13,8,6,18,11,2,14,17,17	1,2,4,3,6,2,2,2,1,5,4,1	4,11,11,4,1,1,8,5,11,12,12,24	222	100	6.20267e-10	9.65646e-07	0.0,0.0,0.101,0.0,0.0,0.0,0.0,0.031,0.026,0.0	0.101,0.076,0.141,0.253,0.73,0.474,0.101,0.153,0.039,0.158,0.131,0.018	-0.182
56045	ENSG00000112303	VNN2	chr6	-	132753875	132753949	132752723	132752749	132755842	132756035	56045	0,0,2,0,0,0,0,0,0,0	34,13,8,6,18,11,2,14,17,17	2,4,4,2,2,2,1,2,1,3,0,0	4,11,11,4,1,1,8,5,11,12,12,24	174	100	2.12865e-05	0.00555043	0.0,0.0,0.126,0.0,0.0,0.0,0.0,0.0,0.0,0.0	0.223,0.173,0.173,0.223,0.535,0.535,0.067,0.187,0.05,0.126,0.0,0.0	-0.178
56183	ENSG00000068028	RASSF1	chr3	-	50337904	50338023	50332049	50332154	50340555	50340841	56183	3,8,1,14,12,5,2,8,6,2	2,2,1,3,0,1,0,2,1,2	4,3,3,4,1,7,12,8,17,4,5,5	0,0,1,0,0,0,0,2,0,0,1,4	219	100	0.000201816	0.0319836	0.407,0.646,0.313,0.681,1.0,0.695,1.0,0.646,0.733,0.313	1.0,1.0,0.578,1.0,1.0,1.0,1.0,0.646,1.0,1.0,0.695,0.363	-0.213
56514	ENSG00000111817	DSE	chr6	+	116370869	116371121	116369846	116369927	116399197	116399666	56514	31,23,9,10,18,23,22,27,27,23	2,1,0,3,0,1,1,1,0,0	21,30,25,4,7,10,13,11,4,21,10,11	2,5,6,1,0,0,0,0,1,7,2,1	352	100	3.26227e-06	0.00112129	0.815,0.867,1.0,0.486,1.0,0.867,0.862,0.885,1.0,1.0	0.749,0.63,0.542,0.532,1.0,1.0,1.0,1.0,0.532,0.46,0.587,0.758	0.146
57236	ENSG00000164654	MIOS	chr7	+	7567606	7567688	7566883	7567072	7572435	7572667	57236	4,9,1,4,3,1,0,1,5,1	2,2,3,1,0,0,1,0,0,0	1,2,1,4,1,0,0,3,1,0,1,3	1,1,0,2,1,5,1,2,1,1,0,0	182	100	2.72189e-05	0.00670116	0.524,0.712,0.155,0.687,1.0,1.0,0.0,1.0,1.0,1.0	0.355,0.524,1.0,0.524,0.355,0.0,0.0,0.452,0.355,0.0,1.0,1.0	0.244
57345	ENSG00000106460	TMEM106B	chr7	+	12214200	12214394	12211299	12211425	12214808	12214885	57345	0,3,0,0,2,2,6,4,1,1	2,6,3,3,5,6,3,2,3,3	0,2,2,0,1,1,0,1,0,1,2,4	7,3,10,2,1,2,3,8,5,3,1,8	294	100	0.000181384	0.0295417	0.0,0.145,0.0,0.0,0.12,0.102,0.405,0.405,0.102,0.102	0.0,0.185,0.064,0.0,0.254,0.145,0.0,0.041,0.0,0.102,0.405,0.145	0.026
57678	ENSG00000122566	HNRNPA2B1	chr7	-	26191055	26191128	26189730	26190460	26192494	26192577	57678	10,7,8,7,3,9,3,1,2,2	1,1,2,2,0,1,0,0,0,0	3,4,5,5,0,3,1,1,1,4,4,14	0,1,0,0,1,2,1,4,2,2,1,3	173	100	4.93247e-05	0.0106132	0.853,0.802,0.698,0.669,1.0,0.839,1.0,1.0,1.0,1.0	1.0,0.698,1.0,1.0,0.0,0.464,0.366,0.126,0.224,0.536,0.698,0.73	0.316
57683	ENSG00000122566	HNRNPA2B1	chr7	-	26191421	26192338	26190992	26191128	26192494	26192577	57683	4.02397e+29	13,11,10,6,5,12,2,6,5,7	5.59571e+35	4,4,4,5,0,1,7,2,6,4,7,14	1017	100	7.93801e-06	0.00245474	0.753,0.78,0.703,0.847,0.869,0.745,0.922,0.904,0.926,0.877	0.932,0.933,0.937,0.941,1.0,0.976,0.874,0.969,0.921,0.935,0.877,0.807	-0.093
58202	ENSG00000106603	COA1	chr7	-	43658711	43659144	43650611	43650712	43665657	43665722	58202	1,7,2,2,2,2,4,1,1,6	0,4,3,1,0,1,0,2,2,0	6,4,16,1,5,6,2,1,1,2,12,6	0,0,2,0,0,2,1,0,0,0,0,4	533	100	2.77951e-07	0.000145668	1.0,0.247,0.111,0.273,1.0,0.273,1.0,0.086,0.086,1.0	1.0,1.0,0.6,1.0,1.0,0.36,0.273,1.0,1.0,1.0,1.0,0.22	-0.28
58560	ENSG00000100483	VCPKMT	chr14	-	50113369	50113512	50112614	50112719	50114284	50114404	58560	4,1,0,7,1,0,2,5,3,4	1,1,1,1,0,1,0,0,1,1	1,6,0,5,5,2,1,3,1,0,5,3	3,7,1,9,2,0,2,4,1,3,4,0	243	100	2.25578e-06	0.000834985	0.622,0.292,0.0,0.742,1.0,0.0,1.0,1.0,0.552,0.622	0.121,0.261,0.0,0.186,0.507,1.0,0.171,0.236,0.292,0.0,0.34,1.0	0.24
59417	ENSG00000051825	MPHOSPH9	chr12	-	123162114	123162192	123161135	123161383	123163013	123163036	59417	29,20,10,34,15,18,18,20,20,14	1,2,1,0,2,0,1,0,0,1	31,19,20,6,17,23,22,22,14,14,23,19	2,0,2,3,1,0,3,4,4,3,7,0	178	100	5.41326e-08	3.87209e-05	0.942,0.849,0.849,1.0,0.808,1.0,0.91,1.0,1.0,0.887	0.897,1.0,0.849,0.529,0.905,1.0,0.805,0.755,0.663,0.724,0.649,1.0	0.11
59773	ENSG00000121716	PILRB	chr7	+	100353894	100354012	100353209	100353270	100355142	100355240	59773	8,9,10,20,4,4,10,5,2,11	2,3,0,1,0,0,0,1,0,0	13,13,13,4,13,7,15,21,26,10,11,5	3,3,8,0,0,1,0,1,3,0,1,4	218	100	2.60668e-07	0.000139371	0.647,0.579,1.0,0.902,1.0,1.0,1.0,0.696,1.0,1.0	0.665,0.665,0.427,1.0,1.0,0.763,1.0,0.906,0.799,1.0,0.835,0.364	0.097
60349	ENSG00000179818	PCBP1-AS1	chr2	-	70032132	70032255	69996685	69996888	70051202	70051305	60349	6,4,7,3,4,9,3,1,1,1	1,2,0,0,4,2,8,1,1,0	4,6,6,3,3,3,3,4,3,2,4,6	0,0,3,0,0,0,1,0,2,0,0,1	223	100	2.65328e-07	0.000140443	0.729,0.473,1.0,1.0,0.31,0.669,0.144,0.31,0.31,1.0	1.0,1.0,0.473,1.0,1.0,1.0,0.574,1.0,0.402,1.0,1.0,0.729	-0.254
60582	ENSG00000134905	CARS2	chr13	-	110648317	110649297	110645966	110647239	110651033	110651100	60582	3,6,7,5,2,3,5,5,7,15	38,28,14,21,13,9,25,46,37,34	24,19,21,6,20,12,7,4,10,26,21,15	28,35,17,27,18,16,36,25,36,32,22,36	1080	100	2.78833e-09	3.35436e-06	0.007,0.019,0.044,0.022,0.014,0.03,0.018,0.01,0.017,0.039	0.074,0.048,0.103,0.02,0.093,0.065,0.018,0.015,0.025,0.07,0.081,0.037	-0.032
60583	ENSG00000134905	CARS2	chr13	-	110650636	110651100	110645966	110647239	110663450	110663530	60583	10,21,19,18,19,6,4,25,17,14	0,0,1,2,4,2,1,0,0,0	12,26,14,14,5,15,17,18,21,20,7,18	2,3,1,1,0,0,2,5,1,1,0,2	564	100	7.39974e-05	0.0148365	1.0,1.0,0.771,0.615,0.457,0.347,0.415,1.0,1.0,1.0	0.515,0.606,0.713,0.713,1.0,1.0,0.601,0.39,0.788,0.78,1.0,0.615	0.034
60786	ENSG00000128604	IRF5	chr7	+	128941278	128941424	128938216	128938245	128942070	128942276	60786	5,7,3,1,2,6,6,4,4,7	0,0,3,4,7,0,2,3,0,3	6,8,5,1,7,9,1,1,4,5,2,3	1,0,3,0,2,1,1,0,0,1,0,0	246	100	5.60665e-07	0.000255837	1.0,1.0,0.289,0.092,0.104,1.0,0.549,0.351,1.0,0.487	0.709,1.0,0.404,1.0,0.587,0.785,0.289,1.0,1.0,0.67,1.0,1.0	-0.2
61209	ENSG00000089006	SNX5	chr20	-	17951020	17951327	17950290	17950396	17951499	17951595	61209	6,7,6,7,8,11,5,5,15,7	164,161,87,132,135,139,81,113,107,91	10,23,8,17,14,14,16,7,11,18,13,16	110,114,112,103,76,123,155,143,129,111,133,116	407	100	1.24174e-05	0.00351485	0.009,0.011,0.017,0.013,0.014,0.019,0.015,0.011,0.033,0.019	0.022,0.047,0.017,0.039,0.043,0.027,0.025,0.012,0.021,0.038,0.023,0.033	-0.013
61222	ENSG00000089006	SNX5	chr20	-	17961139	17961326	17956932	17957037	17968374	17968794	61222	22,12,4,6,15,19,6,27,25,32	82,94,69,70,86,95,53,34,68,46	28,43,14,21,13,19,24,25,9,35,44,53	59,48,43,63,33,47,70,89,63,57,53,58	287	100	8.13715e-07	0.000353045	0.085,0.043,0.02,0.029,0.057,0.065,0.038,0.217,0.114,0.195	0.142,0.238,0.102,0.104,0.121,0.123,0.107,0.089,0.047,0.176,0.224,0.242	-0.057
61939	ENSG00000110841	PPFIBP1	chr12	+	27674191	27674221	27673766	27673827	27676427	27676599	61939	11,4,4,10,4,5,8,10,5,3	0,0,4,0,0,0,1,1,0,0	12,13,10,18,26,36,10,13,9,16,19,13	0,0,2,6,2,0,1,13,0,3,2,8	130	100	5.15475e-07	0.000239343	1.0,1.0,0.435,1.0,1.0,1.0,0.86,0.885,1.0,1.0	1.0,1.0,0.794,0.698,0.909,1.0,0.885,0.435,1.0,0.804,0.88,0.556	0.088
61971	ENSG00000156171	DRAM2	chr1	-	111139500	111139666	111137522	111137586	111140037	111140090	61971	2.0025e+29	0,0,0,0,0,0,0,0,0,0	54,70,111,23,31,24,90,99,160,12,13,12	2,1,5,6,4,10,3,10,7,3,8,3	266	100	0	0	1.0,1.0,1.0,1.0,1.0,1.0,1.0,1.0,1.0,1.0	0.91,0.963,0.893,0.59,0.744,0.474,0.919,0.788,0.896,0.601,0.379,0.601	0.27
61972	ENSG00000156171	DRAM2	chr1	-	111139587	111139711	111137522	111137586	111140037	111140062	61972	12,22,14,14,27,31,12,10,10,8	0,0,0,0,0,0,0,0,0,0	13,15,26,35,27,30,23,15,28,25,25,21	2,1,5,6,4,10,3,10,7,3,8,3	224	100	0	0	1.0,1.0,1.0,1.0,1.0,1.0,1.0,1.0,1.0,1.0	0.744,0.87,0.699,0.723,0.751,0.573,0.774,0.401,0.641,0.788,0.582,0.758	0.308
61981	ENSG00000173273	TNKS	chr8	+	9772368	9772423	9770130	9770262	9776649	9777036	61981	0,2,2,0,2,2,0,3,0,0	5,12,6,10,6,10,10,3,6,10	2,1,0,3,0,6,1,5,0,3,3,2	5,8,15,4,4,10,8,10,3,9,7,8	155	100	4.74875e-05	0.0103441	0.0,0.097,0.177,0.0,0.177,0.114,0.0,0.392,0.0,0.0	0.205,0.075,0.0,0.326,0.0,0.279,0.075,0.244,0.0,0.177,0.217,0.139	-0.049
62716	ENSG00000174197	MGA	chr15	+	41742545	41743172	41739905	41740203	41748636	41748927	62716	82,60,62,80,48,66,75,50,83,71	1,2,3,1,0,1,0,0,0,0	95,82,68,87,54,78,74,47,76,57,69,58	1,2,4,2,0,2,3,1,0,2,2,3	727	100	0.000251882	0.0371382	0.919,0.805,0.74,0.917,1.0,0.901,1.0,1.0,1.0,1.0	0.929,0.849,0.7,0.857,1.0,0.843,0.772,0.866,1.0,0.797,0.826,0.727	0.081
62786	ENSG00000108946	PRKAR1A	chr17	+	68514986	68515119	68512449	68512548	68515393	68515536	62786	3,3,6,1,3,5,1,1,4,5	56,59,53,62,37,51,32,47,57,33	4,17,5,1,2,1,1,5,7,5,2,9	22,42,57,39,21,29,32,31,37,24,26,39	233	100	0.000362693	0.04885	0.022,0.021,0.046,0.007,0.034,0.04,0.013,0.009,0.029,0.061	0.072,0.148,0.036,0.011,0.039,0.015,0.013,0.065,0.075,0.082,0.032,0.09	-0.028
63003	ENSG00000104164	BLOC1S6	chr15	+	45603099	45603187	45592134	45592276	45605427	45605470	63003	67,69,46,65,69,45,36,44,37,36	2,2,1,0,6,6,7,1,4,2	40,58,68,62,33,49,55,50,75,67,44,58	0,3,1,2,0,1,0,3,1,2,2,1	188	100	2.67144e-05	0.00663873	0.947,0.948,0.961,1.0,0.859,0.8,0.732,0.959,0.831,0.905	1.0,0.911,0.973,0.943,1.0,0.963,1.0,0.899,0.976,0.947,0.921,0.969	-0.064
63005	ENSG00000104164	BLOC1S6	chr15	+	45603103	45603187	45592134	45592276	45605427	45605514	63005	37,41,22,26,38,18,16,20,19,23	2,2,1,0,6,6,7,1,4,2	25,27,35,31,21,17,35,26,36,32,27,28	0,3,1,2,0,1,0,3,1,2,2,1	184	100	3.59797e-05	0.00835297	0.91,0.918,0.923,1.0,0.775,0.62,0.554,0.916,0.721,0.862	1.0,0.83,0.95,0.894,1.0,0.902,1.0,0.825,0.951,0.897,0.88,0.938	-0.102
63592	ENSG00000147601	TERF1	chr8	+	73030335	73030395	73026939	73027052	73032041	73032133	63592	11,2,7,3,5,8,4,7,6,2	0,0,0,0,0,0,1,0,0,2	3,7,4,10,3,2,2,2,10,5,1,3	1,2,1,1,0,0,4,3,0,3,1,3	160	100	1.17815e-07	7.25136e-05	1.0,1.0,1.0,1.0,1.0,1.0,0.714,1.0,1.0,0.385	0.652,0.686,0.714,0.862,1.0,1.0,0.238,0.294,1.0,0.51,0.385,0.385	0.266
63746	ENSG00000166169	POLL	chr10	-	101584601	101584720	101583507	101583681	101584877	101584919	63746	7,2,8,8,6,17,3,7,11,3	0,2,2,2,0,0,0,0,1,0	8,6,15,11,4,5,10,17,10,8,7,14	0,3,1,2,0,2,2,4,0,3,0,4	219	100	5.08452e-07	0.000238172	1.0,0.313,0.646,0.646,1.0,1.0,1.0,1.0,0.834,1.0	1.0,0.477,0.873,0.715,1.0,0.533,0.695,0.66,1.0,0.549,1.0,0.615	0.084
63767	ENSG00000115419	GLS	chr2	+	190913192	190913364	190910262	190910321	190921023	190921056	63767	42,62,28,39,11,28,9,22,21,22	97,85,90,122,90,34,59,79,86,73	25,19,22,27,14,12,21,18,18,19,21,24	105,101,133,94,55,91,108,106,152,125,81,98	272	100	1.65522e-06	0.000644221	0.137,0.211,0.103,0.105,0.043,0.232,0.053,0.093,0.082,0.1	0.08,0.065,0.057,0.096,0.086,0.046,0.067,0.059,0.042,0.053,0.087,0.083	0.047
63864	ENSG00000176731	RBIS	chr8	-	85219235	85219360	85217385	85217502	85220305	85220353	63864	1,0,0,0,0,1,0,0,0,1	51,52,33,56,45,55,34,39,67,38	4,0,3,50,17,17,0,3,1,38,31,37	37,39,39,32,15,54,61,71,39,54,30,39	225	100	0	0	0.009,0.0,0.0,0.0,0.0,0.008,0.0,0.0,0.0,0.012	0.046,0.0,0.033,0.41,0.335,0.123,0.0,0.018,0.011,0.238,0.315,0.297	-0.149
63865	ENSG00000176731	RBIS	chr8	-	85219235	85219363	85217385	85217502	85220305	85220384	63865	1,1,0,1,0,0,0,0,0,1	51,52,33,56,45,55,34,39,67,38	4,0,3,51,18,17,0,3,1,47,31,39	37,39,39,32,15,54,61,71,39,54,30,39	228	100	0	0	0.009,0.008,0.0,0.008,0.0,0.0,0.0,0.0,0.0,0.011	0.045,0.0,0.033,0.411,0.345,0.121,0.0,0.018,0.011,0.276,0.312,0.305	-0.153
64210	ENSG00000186106	ANKRD46	chr8	-	100532355	100532460	100529522	100529860	100533208	100533311	64210	0,0,1,1,1,0,1,3,1,3	14,16,12,9,11,7,16,18,19,3	6,1,4,0,1,6,2,2,1,7,0,4	7,22,13,6,10,11,6,13,21,13,8,11	205	100	7.24315e-05	0.0146334	0.0,0.0,0.039,0.051,0.042,0.0,0.03,0.075,0.025,0.328	0.295,0.022,0.131,0.0,0.047,0.21,0.14,0.07,0.023,0.208,0.0,0.151	-0.049
64627	ENSG00000156787	TBC1D31	chr8	+	123142261	123142456	123140760	123140901	123144716	123144855	64627	29,52,17,25,9,19,12,26,42,21	1,2,0,0,0,1,0,1,2,0	26,29,23,13,10,22,19,32,9,37,21,33	1,0,2,0,1,0,4,6,6,1,1,0	295	100	3.13694e-05	0.00747948	0.908,0.898,1.0,1.0,1.0,0.866,1.0,0.898,0.877,1.0	0.898,1.0,0.796,1.0,0.772,1.0,0.617,0.644,0.337,0.926,0.877,1.0	0.122
64804	ENSG00000249859	PVT1	chr8	+	127939507	127939676	127890586	127890998	127989161	127989291	64804	32,36,47,50,36,58,64,18,27,27	10,8,4,7,7,4,3,1,2,7	27,39,54,40,102,89,26,35,34,20,21,29	1,3,2,3,4,2,1,3,2,2,3,3	269	100	0.000144681	0.0247772	0.543,0.626,0.814,0.726,0.657,0.844,0.888,0.87,0.834,0.589	0.909,0.829,0.909,0.832,0.905,0.943,0.906,0.813,0.863,0.788,0.722,0.782	-0.111
64818	ENSG00000249859	PVT1	chr8	+	128009589	128009718	127989161	127989291	128096517	128096654	64818	14,15,9,12,14,20,15,12,16,13	10,9,4,2,0,2,3,1,1,1	7,5,16,17,34,23,15,13,9,11,3,9	0,1,3,1,2,0,0,0,0,1,0,1	229	100	5.22323e-10	8.91044e-07	0.379,0.421,0.496,0.724,1.0,0.814,0.686,0.84,0.875,0.85	1.0,0.686,0.7,0.881,0.881,1.0,1.0,1.0,1.0,0.828,1.0,0.797	-0.189
64821	ENSG00000249859	PVT1	chr8	+	128031958	128032272	127989260	127989291	128096517	128096654	64821	3,4,14,13,5,2,11,7,1,14	10,9,4,2,0,2,3,1,1,1	3,10,5,20,66,14,6,7,6,7,1,5	0,1,3,1,2,0,0,0,0,1,0,1	414	100	5.24516e-11	1.32208e-07	0.068,0.097,0.458,0.611,1.0,0.195,0.47,0.628,0.195,0.772	1.0,0.707,0.287,0.829,0.889,1.0,1.0,1.0,1.0,0.628,1.0,0.547	-0.375
64838	ENSG00000249859	PVT1	chr8	+	128070159	128070272	127989161	127989291	128096517	128096654	64838	18,8,4,9,13,4,9,6,9,12	10,9,4,2,0,2,3,1,1,1	8,11,7,6,10,15,14,3,7,3,5,5	0,1,3,1,2,0,0,0,0,1,0,1	213	100	4.40096e-09	4.75411e-06	0.458,0.294,0.319,0.679,1.0,0.484,0.585,0.738,0.809,0.849	1.0,0.838,0.523,0.738,0.701,1.0,1.0,1.0,1.0,0.585,1.0,0.701	-0.219
64853	ENSG00000249859	PVT1	chr8	+	128070159	128070361	127989161	127989291	128096517	128096654	64853	13,6,5,9,8,7,7,6,12,12	10,9,4,2,0,2,3,1,1,1	4,13,12,11,12,15,14,4,12,5,5,4	0,1,3,1,2,0,0,0,0,1,0,1	302	100	8.66467e-10	1.22337e-06	0.301,0.181,0.293,0.598,1.0,0.537,0.436,0.665,0.799,0.799	1.0,0.811,0.57,0.785,0.665,1.0,1.0,1.0,1.0,0.623,1.0,0.57	-0.274
64866	ENSG00000249859	PVT1	chr8	+	128070161	128070272	127989161	127989291	128096517	128096654	64866	9,4,3,4,8,2,8,5,3,2	10,9,4,2,0,2,3,1,1,1	6,6,4,3,8,7,6,2,2,3,3,2	0,1,3,1,2,0,0,0,0,1,0,1	211	100	4.6767e-09	4.95094e-06	0.299,0.174,0.262,0.487,1.0,0.322,0.558,0.703,0.587,0.487	1.0,0.74,0.387,0.587,0.655,1.0,1.0,1.0,1.0,0.587,1.0,0.487	-0.299
65281	ENSG00000119397	CNTRL	chr9	+	121094887	121095018	121090274	121090405	121096421	121096563	65281	22,22,6,16,9,7,12,9,14,10	0,0,0,2,3,5,1,3,1,0	11,12,32,41,20,14,13,29,11,24,12,11	0,0,0,0,0,0,0,2,0,2,1,0	231	100	0.000235475	0.0358165	1.0,1.0,1.0,0.776,0.565,0.377,0.839,0.565,0.858,1.0	1.0,1.0,1.0,1.0,1.0,1.0,1.0,0.863,1.0,0.839,0.839,1.0	-0.164
65343	ENSG00000115459	ELMOD3	chr2	+	85355554	85355598	85355075	85355170	85356966	85357252	65343	8,3,9,1,5,3,2,4,1,2	1,3,0,0,0,0,0,1,0,0	0,4,2,2,0,4,5,7,5,5,1,3	4,0,1,0,3,0,0,6,1,3,3,2	144	100	8.33356e-08	5.5139e-05	0.847,0.41,1.0,1.0,1.0,1.0,1.0,0.735,1.0,1.0	0.0,1.0,0.581,1.0,0.0,1.0,1.0,0.448,0.776,0.536,0.188,0.51	0.313
65345	ENSG00000115459	ELMOD3	chr2	+	85355554	85355716	85355075	85355170	85356966	85357252	65345	9,9,7,10,12,9,4,12,3,4	1,3,0,0,0,0,0,1,0,0	2,1,11,5,2,11,7,16,9,4,2,6	4,0,1,0,3,0,0,6,1,3,3,2	262	100	5.55514e-10	8.91044e-07	0.775,0.534,1.0,1.0,1.0,1.0,1.0,0.821,1.0,1.0	0.16,1.0,0.808,1.0,0.203,1.0,1.0,0.504,0.775,0.337,0.203,0.534	0.286
65346	ENSG00000115459	ELMOD3	chr2	+	85355554	85355784	85355074	85355170	85356966	85357252	65346	11,18,9,10,15,14,6,14,5,5	1,3,0,0,0,0,0,1,0,0	2,2,14,9,4,11,9,15,12,4,2,9	4,0,1,0,3,0,0,6,1,3,3,2	330	100	1.5066e-10	3.18989e-07	0.769,0.645,1.0,1.0,1.0,1.0,1.0,0.809,1.0,1.0	0.132,1.0,0.809,1.0,0.288,1.0,1.0,0.431,0.784,0.288,0.168,0.577	0.299
65354	ENSG00000115459	ELMOD3	chr2	+	85371439	85371562	85371085	85371209	85377343	85377474	65354	19,8,12,12,11,13,12,5,17,12	1,1,0,0,3,3,0,0,1,2	6,8,12,11,3,7,12,16,11,9,9,5	2,5,1,4,2,1,3,2,0,1,0,0	223	100	0.000325924	0.0446252	0.895,0.782,1.0,1.0,0.622,0.66,1.0,1.0,0.884,0.729	0.574,0.418,0.843,0.552,0.402,0.758,0.642,0.782,1.0,0.801,1.0,1.0	0.126
65358	ENSG00000198431	TXNRD1	chr12	+	104288930	104289040	104286681	104287109	104311289	104311412	65358	57,54,66,55,60,55,36,56,62,52	5,5,5,7,2,0,6,3,0,0	63,49,49,26,30,40,69,55,79,53,72,31	2,0,0,1,0,1,4,4,2,3,0,0	210	100	7.76351e-05	0.0153909	0.844,0.837,0.863,0.789,0.935,1.0,0.741,0.899,1.0,1.0	0.938,1.0,1.0,0.925,1.0,0.95,0.891,0.868,0.95,0.894,1.0,1.0	-0.061
65748	ENSG00000168003	SLC3A2	chr11	+	62870744	62870837	62856101	62856381	62871576	62871669	65748	34,45,31,51,43,8,2,48,55,37	1,0,0,0,3,13,11,6,1,1	38,30,12,24,8,24,37,47,15,1,7,10	4,5,6,1,2,1,23,28,13,27,26,34	193	100	6.75597e-06	0.00214136	0.946,1.0,1.0,1.0,0.881,0.242,0.086,0.806,0.966,0.95	0.831,0.757,0.509,0.926,0.675,0.926,0.455,0.465,0.374,0.019,0.122,0.132	0.272
66605	ENSG00000111237	VPS29	chr12	-	110496822	110497002	110496045	110496203	110498819	110498859	66605	9,10,7,7,7,6,12,2,10,8	4,7,2,6,10,7,9,2,6,0	11,18,30,26,13,10,8,8,17,26,6,18	2,0,4,0,0,2,4,0,8,1,1,1	280	100	2.90513e-07	0.000149295	0.446,0.338,0.556,0.294,0.2,0.234,0.323,0.263,0.373,1.0	0.663,1.0,0.728,1.0,1.0,0.641,0.417,1.0,0.431,0.903,0.682,0.865	-0.375
66607	ENSG00000111237	VPS29	chr12	-	110496822	110497002	110496045	110496203	110499534	110499546	66607	9,10,7,5,7,6,12,2,10,8	14,14,23,19,16,10,14,19,14,8	11,18,31,26,13,10,8,7,17,26,6,18	12,13,13,9,5,8,15,32,10,14,15,10	280	100	4.41513e-05	0.00976761	0.187,0.203,0.098,0.086,0.135,0.176,0.234,0.036,0.203,0.263	0.247,0.331,0.46,0.508,0.481,0.309,0.16,0.072,0.378,0.399,0.125,0.391	-0.16
66608	ENSG00000111237	VPS29	chr12	-	110498819	110498859	110496011	110496203	110499456	110499546	66608	2,2,0,1,4,3,7,1,4,0	1,8,3,5,6,7,1,7,4,9	2,0,1,0,0,0,1,0,6,1,1,0	3,2,6,5,2,2,6,8,7,5,4,4	140	100	2.51117e-05	0.00635987	0.588,0.152,0.0,0.125,0.323,0.234,0.833,0.093,0.417,0.0	0.323,0.0,0.106,0.0,0.0,0.0,0.106,0.0,0.38,0.125,0.152,0.0	0.177
66609	ENSG00000111237	VPS29	chr12	-	110498819	110498859	110496011	110496203	110499534	110499546	66609	4,7,2,6,10,5,9,2,6,0	14,14,23,19,16,10,14,19,14,8	1,0,4,0,0,2,4,0,8,1,1,1	12,13,13,9,5,8,15,32,10,14,15,10	140	100	6.84644e-05	0.0138849	0.169,0.263,0.058,0.184,0.309,0.263,0.315,0.07,0.234,0.0	0.056,0.0,0.18,0.0,0.0,0.152,0.16,0.0,0.364,0.049,0.045,0.067	0.097
66713	ENSG00000135018	UBQLN1	chr9	-	83666349	83666433	83665029	83665145	83669184	83669327	66713	97,88,43,107,82,103,85,60,81,60	0,0,3,2,5,6,1,2,3,4	86,90,82,63,51,67,111,128,87,89,86,77	3,6,1,3,1,1,14,14,7,11,5,6	184	100	7.58772e-05	0.015099	1.0,1.0,0.886,0.967,0.899,0.903,0.979,0.942,0.936,0.891	0.94,0.891,0.978,0.919,0.965,0.973,0.812,0.832,0.871,0.815,0.903,0.875	0.042
66750	ENSG00000071967	CYBRD1	chr2	+	171541584	171541793	171522347	171522738	171553345	171553500	66750	117,154,35,43,53,67,40,87,109,88	1,3,0,6,1,0,5,1,3,2	34,48,56,79,77,125,74,111,116,96,74,91	0,0,2,0,1,1,1,0,0,0,1,0	309	100	3.88371e-05	0.00878515	0.974,0.943,1.0,0.699,0.945,1.0,0.721,0.966,0.922,0.934	1.0,1.0,0.901,1.0,0.961,0.976,0.96,1.0,1.0,1.0,0.96,1.0	-0.069
66934	ENSG00000152795	HNRNPDL	chr4	-	82425562	82425667	82424628	82424883	82426036	82426129	66934	109,108,54,60,89,82,74,68,66,65	76,79,67,76,53,91,56,112,115,121	61,50,74,40,44,51,78,108,80,57,40,46	146,119,67,87,60,68,127,137,53,170,134,169	205	100	0.000218175	0.0339329	0.412,0.4,0.282,0.278,0.45,0.305,0.392,0.228,0.219,0.208	0.169,0.17,0.35,0.183,0.263,0.268,0.231,0.278,0.424,0.141,0.127,0.117	0.091
66975	ENSG00000165233	CARD19	chr9	+	93111878	93111938	93110567	93110721	93112217	93112289	66975	5,7,13,11,3,17,1,13,10,17	4,1,3,5,2,0,0,0,2,0	28,16,10,6,3,3,11,12,14,17,17,9	0,1,0,0,0,0,1,0,0,4,1,2	160	100	9.67842e-05	0.0182964	0.439,0.814,0.73,0.579,0.484,1.0,1.0,1.0,0.758,1.0	1.0,0.909,1.0,1.0,1.0,1.0,0.873,1.0,1.0,0.726,0.914,0.738	-0.15
66991	ENSG00000138663	COPS4	chr4	+	83073205	83073353	83068437	83068522	83075296	83075756	66991	3,5,3,1,4,2,14,5,6,5	27,17,19,22,18,36,28,52,54,31	5,2,1,0,1,1,5,4,8,5,1,1	34,80,31,16,15,31,48,55,33,65,41,35	248	100	0.000162487	0.0272176	0.043,0.106,0.06,0.018,0.082,0.022,0.168,0.037,0.043,0.061	0.056,0.01,0.013,0.0,0.026,0.013,0.04,0.028,0.089,0.03,0.01,0.011	0.037
67368	ENSG00000106771	TMEM245	chr9	-	109033306	109033501	109015134	109020505	109036205	109036380	67368	67,50,31,48,46,72,40,47,42,47	0,0,0,0,0,0,0,0,0,0	19,32,28,19,10,26,52,47,41,57,45,54	6,6,5,5,1,0,0,0,0,0,0,0	295	100	1.0871e-06	0.000453091	1.0,1.0,1.0,1.0,1.0,1.0,1.0,1.0,1.0,1.0	0.518,0.644,0.655,0.563,0.772,1.0,1.0,1.0,1.0,1.0,1.0,1.0	0.154
67374	ENSG00000106771	TMEM245	chr9	-	109090921	109091155	109087172	109087342	109093474	109093591	67374	52,62,29,40,33,60,52,44,56,57	0,0,2,0,2,1,2,0,0,2	41,46,61,57,20,43,68,80,46,57,45,53	7,3,4,2,1,2,2,4,4,5,1,2	334	100	1.44278e-07	8.48545e-05	1.0,1.0,0.813,1.0,0.832,0.947,0.886,1.0,1.0,0.895	0.637,0.821,0.82,0.895,0.857,0.866,0.911,0.857,0.775,0.773,0.931,0.888	0.101
67664	ENSG00000140988	RPS2	chr16	-	1963652	1964365	1963148	1963256	1964448	1964631	67664	1.65017e+33	1,2,7,8,15,6,5,0,0,3	7.96891e+38	9,7,2,9,0,0,15,10,5,9,3,18	813	100	5.70029e-05	0.012021	0.995,0.991,0.936,0.931,0.875,0.97,0.948,1.0,1.0,0.976	0.916,0.94,0.983,0.938,1.0,1.0,0.886,0.925,0.937,0.909,0.964,0.857	0.024
67800	ENSG00000136840	ST6GALNAC4	chr9	-	127909950	127910528	127908317	127908581	127912267	127912680	67800	80,78,61,51,80,54,23,27,60,39	2,1,2,1,5,0,3,1,0,1	48,47,26,40,33,14,47,65,42,40,40,52	0,0,0,0,0,0,0,0,1,2,1,0	678	100	0.000368242	0.0493462	0.855,0.92,0.818,0.883,0.702,1.0,0.531,0.799,1.0,0.852	1.0,1.0,1.0,1.0,1.0,1.0,1.0,1.0,0.861,0.747,0.855,1.0	-0.119
69024	ENSG00000095794	CREM	chr10	+	35148367	35148491	35126840	35127193	35206894	35206952	69024	12,16,29,19,18,12,6,35,21,20	1,2,0,2,2,0,0,2,3,9	28,22,17,22,11,21,36,42,12,22,13,16	0,1,1,0,0,2,4,3,0,1,0,2	224	100	6.26044e-05	0.0130464	0.843,0.781,1.0,0.809,0.801,1.0,1.0,0.887,0.758,0.498	1.0,0.908,0.884,1.0,1.0,0.824,0.801,0.862,1.0,0.908,1.0,0.781	-0.076
69160	ENSG00000196151	WDSUB1	chr2	-	159271701	159271795	159259809	159259843	159275545	159275638	69160	8,5,5,5,6,6,2,4,4,3	0,2,0,0,2,0,0,0,0,0	1,8,6,10,4,8,7,6,4,4,8,2	0,4,5,0,3,0,1,0,4,1,1,2	194	100	9.51429e-08	6.14159e-05	1.0,0.563,1.0,1.0,0.607,1.0,1.0,1.0,1.0,1.0	1.0,0.508,0.382,1.0,0.407,1.0,0.783,1.0,0.34,0.673,0.805,0.34	0.23
69212	ENSG00000198393	ZNF26	chr12	+	132987664	132987768	132986364	132986873	133007041	133007168	69212	3,1,7,3,4,5,3,4,10,3	0,2,1,0,2,2,3,0,6,5	6,6,4,3,1,3,7,14,5,1,2,2	0,1,3,0,1,1,0,2,0,0,3,0	204	100	6.44811e-05	0.0133325	1.0,0.197,0.774,1.0,0.495,0.551,0.329,1.0,0.45,0.227	1.0,0.746,0.395,1.0,0.329,0.595,1.0,0.774,1.0,1.0,0.246,1.0	-0.155
69271	ENSG00000012779	ALOX5	chr10	+	45444115	45444286	45443727	45443828	45445507	45445687	69271	27,28,21,50,29,18,2,42,44,37	0,1,0,0,1,0,0,3,5,1	27,42,25,14,7,14,33,29,27,5,7,9	2,3,3,2,0,0,0,7,1,0,2,2	271	100	1.97981e-05	0.00526609	1.0,0.912,1.0,1.0,0.915,1.0,1.0,0.838,0.765,0.932	0.833,0.838,0.755,0.721,1.0,1.0,1.0,0.605,0.909,1.0,0.564,0.624	0.115
69272	ENSG00000172671	ZFAND4	chr10	-	45624582	45624637	45618139	45618260	45625950	45627105	69272	3,3,5,8,3,3,1,5,11,2	0,0,0,2,1,0,0,0,0,0	5,3,6,4,2,7,6,7,2,3,3,3	0,1,1,3,3,0,3,2,1,5,0,0	155	100	5.70952e-07	0.000258305	1.0,1.0,1.0,0.721,0.659,1.0,1.0,1.0,1.0,1.0	1.0,0.659,0.795,0.462,0.301,1.0,0.563,0.693,0.563,0.279,1.0,1.0	0.245
69808	ENSG00000221817	PPP3CB-AS1	chr10	+	73498297	73498867	73496141	73496906	73499594	73499687	69808	3,3,2,7,4,6,6,2,13,6	0,0,0,0,1,4,0,2,1,0	3,5,9,9,6,4,10,4,11,7,6,3	2,0,2,6,3,0,1,0,3,3,0,1	670	100	0.000125777	0.0220862	1.0,1.0,1.0,1.0,0.374,0.183,1.0,0.13,0.66,1.0	0.183,1.0,0.402,0.183,0.23,1.0,0.599,1.0,0.354,0.258,1.0,0.309	0.192
70491	ENSG00000084073	ZMPSTE24	chr1	+	40280119	40280312	40271893	40272035	40281342	40281527	70491	0,0,1,2,0,3,0,0,1,0	7,15,10,15,30,8,9,7,12,11	8,2,7,5,3,4,1,1,3,0,2,3	15,20,18,18,13,15,9,15,16,10,24,18	293	100	1.32499e-06	0.000535375	0.0,0.0,0.033,0.044,0.0,0.113,0.0,0.0,0.028,0.0	0.154,0.033,0.117,0.087,0.073,0.083,0.037,0.022,0.06,0.0,0.028,0.054	-0.041
70672	ENSG00000197555	SIPA1L1	chr14	+	71413947	71414014	71321390	71321531	71512742	71512845	70672	4,6,2,3,1,11,1,2,11,7	2,0,1,0,1,0,0,1,1,0	3,5,4,5,2,5,1,3,2,1,1,1	0,3,2,4,4,0,3,3,6,1,1,0	167	100	2.81735e-10	5.32599e-07	0.545,1.0,0.545,1.0,0.375,1.0,1.0,0.545,0.868,1.0	1.0,0.5,0.545,0.428,0.23,1.0,0.166,0.375,0.166,0.375,0.375,1.0	0.274
70717	ENSG00000065613	SLK	chr10	+	104010815	104010908	104008176	104008356	104018159	104018289	70717	0,0,6,5,1,1,4,2,5,0	20,10,25,30,21,25,14,10,14,19	1,2,1,1,0,0,0,2,0,0,0,1	19,18,33,14,15,17,19,22,30,23,15,14	193	100	8.74459e-05	0.0168582	0.0,0.0,0.111,0.079,0.024,0.02,0.129,0.094,0.156,0.0	0.027,0.054,0.015,0.036,0.0,0.0,0.0,0.045,0.0,0.0,0.0,0.036	0.044
70746	ENSG00000148700	ADD3	chr10	+	110079239	110079297	110008208	110008299	110100624	110100704	70746	0,2,3,9,7,2,0,1,0,2	10,9,16,17,13,6,3,18,12,17	0,0,1,0,0,0,0,0,0,0,4,0	14,10,9,4,2,3,9,11,5,7,7,9	158	100	1.47615e-07	8.58632e-05	0.0,0.123,0.106,0.251,0.254,0.174,0.0,0.034,0.0,0.069	0.0,0.0,0.066,0.0,0.0,0.0,0.0,0.0,0.0,0.0,0.266,0.0	0.073
70802	ENSG00000005801	ZNF195	chr11	-	3377616	3377802	3371576	3371703	3379037	3379100	70802	4,5,7,5,1,3,0,5,8,4	15,8,12,8,8,11,6,22,15,17	4,0,0,0,1,4,3,3,3,0,0,0	9,10,16,14,13,25,5,9,7,5,12,19	286	100	8.18796e-06	0.00249083	0.085,0.179,0.169,0.179,0.042,0.087,0.0,0.074,0.157,0.076	0.134,0.0,0.0,0.0,0.026,0.053,0.173,0.104,0.13,0.0,0.0,0.0	0.053
70940	ENSG00000119979	DENND10	chr10	+	119104763	119105006	119104116	119104197	119107947	119108164	70940	23,16,14,21,27,3,5,11,10,10	1,0,1,0,0,1,2,0,2,0	2,11,12,8,4,11,4,9,3,6,5,13	2,4,2,0,1,4,1,0,1,0,2,0	343	100	6.71064e-05	0.0136618	0.87,1.0,0.803,1.0,1.0,0.467,0.422,1.0,0.593,1.0	0.226,0.445,0.636,1.0,0.538,0.445,0.538,1.0,0.467,1.0,0.422,1.0	0.172
70943	ENSG00000119979	DENND10	chr10	+	119104763	119105022	119104091	119104197	119107947	119108096	70943	24,16,16,20,29,3,5,12,10,10	1,0,1,0,0,1,2,0,2,0	2,11,12,8,4,13,6,9,3,6,5,13	2,4,2,0,1,4,1,0,1,0,2,0	359	100	7.46031e-05	0.0149015	0.87,1.0,0.817,1.0,1.0,0.455,0.411,1.0,0.582,1.0	0.218,0.434,0.626,1.0,0.527,0.475,0.626,1.0,0.455,1.0,0.411,1.0	0.166
71190	ENSG00000175470	PPP2R2D	chr10	+	131934457	131934555	131901237	131901330	131940030	131940196	71190	15,18,26,22,13,18,10,13,18,16	7,3,0,4,3,1,1,0,0,0	19,13,25,12,8,7,24,20,19,36,18,22	0,3,3,0,0,0,0,1,0,0,3,0	198	100	0.000143418	0.0246474	0.52,0.752,1.0,0.735,0.686,0.901,0.835,1.0,1.0,1.0	1.0,0.686,0.808,1.0,1.0,1.0,1.0,0.91,1.0,1.0,0.752,1.0	-0.087
71315	ENSG00000177697	CD151	chr11	+	834529	834591	832931	833026	836062	836153	71315	12,6,14,8,6,14,2,3,9,6	1,4,3,2,1,3,0,0,1,2	2,5,8,16,6,8,8,21,21,11,11,11	1,0,1,0,0,2,0,1,0,1,0,0	162	100	1.31874e-06	0.000535375	0.881,0.481,0.742,0.712,0.787,0.742,1.0,1.0,0.847,0.649	0.552,1.0,0.832,1.0,1.0,0.712,1.0,0.928,1.0,0.872,1.0,1.0	-0.124
71901	ENSG00000110321	EIF4G2	chr11	-	10808276	10808508	10807254	10807381	10808704	10808940	71901	8,12,11,15,27,12,10,11,16,15	98,96,102,130,139,74,68,126,145,134	11,14,21,17,7,9,15,10,3,1,7,3	123,163,193,101,70,92,138,145,152,146,108,151	332	100	0.000241438	0.0361011	0.024,0.036,0.031,0.034,0.055,0.047,0.042,0.026,0.032,0.033	0.026,0.025,0.032,0.048,0.029,0.029,0.032,0.02,0.006,0.002,0.019,0.006	0.013
72235	ENSG00000148950	IMMP1L	chr11	-	31460625	31460714	31433459	31433570	31463171	31463305	72235	7,7,13,15,14,17,3,10,11,9	2,3,2,0,1,1,1,4,0,1	9,13,10,8,3,8,10,14,14,9,11,12	1,1,2,0,0,0,1,1,1,4,3,0	189	100	0.000117493	0.0211536	0.649,0.552,0.775,1.0,0.881,0.9,0.613,0.569,1.0,0.826	0.826,0.873,0.726,1.0,1.0,1.0,0.841,0.881,0.881,0.543,0.66,1.0	-0.076
72645	ENSG00000110514	MADD	chr11	+	47326737	47326807	47324470	47324577	47328657	47328704	72645	4,10,11,10,9,5,2,10,4,7	5,1,4,2,0,0,0,0,1,4	3,13,9,8,11,10,9,7,12,8,10,12	1,1,0,1,0,4,1,0,0,0,1,1	170	100	0.000240445	0.0361011	0.32,0.855,0.618,0.746,1.0,1.0,1.0,1.0,0.702,0.507	0.638,0.884,1.0,0.825,1.0,0.595,0.841,1.0,1.0,1.0,0.855,0.876	-0.101
72759	ENSG00000198561	CTNND1	chr11	+	57791384	57791673	57761796	57762046	57794009	57794081	72759	18,11,17,34,14,26,28,37,23,37	2,5,2,1,4,3,0,0,3,3	54,47,49,3,5,2,12,15,18,23,19,16	4,2,0,0,0,0,0,0,0,1,0,3	389	100	2.77897e-08	2.22873e-05	0.698,0.361,0.686,0.897,0.474,0.69,1.0,1.0,0.663,0.76	0.776,0.858,1.0,1.0,1.0,1.0,1.0,1.0,1.0,0.855,1.0,0.578	-0.199
72761	ENSG00000198561	CTNND1	chr11	+	57791493	57791673	57761796	57762046	57794009	57794081	72761	10,5,14,23,6,20,17,25,10,20	2,5,2,1,4,3,0,0,3,3	32,35,32,3,3,2,7,10,5,15,12,5	4,2,0,0,0,0,0,0,0,1,0,3	280	100	1.40246e-07	8.43582e-05	0.641,0.263,0.714,0.891,0.349,0.704,1.0,1.0,0.543,0.704	0.741,0.862,1.0,1.0,1.0,1.0,1.0,1.0,1.0,0.843,1.0,0.373	-0.221
72848	ENSG00000110274	CEP164	chr11	+	117335604	117335680	117327928	117328208	117338565	117338668	72848	9,6,5,7,4,8,4,2,6,8	4,2,0,0,0,3,0,2,1,3	5,7,7,3,7,4,11,7,10,5,6,7	0,2,3,0,0,0,0,1,0,0,1,1	176	100	9.88509e-05	0.0186206	0.561,0.63,1.0,1.0,1.0,0.602,1.0,0.362,0.773,0.602	1.0,0.665,0.57,1.0,1.0,1.0,1.0,0.799,1.0,1.0,0.773,0.799	-0.131
72884	ENSG00000100461	RBM23	chr14	-	22905605	22905659	22905335	22905453	22906194	22906368	72884	23,23,34,54,39,34,26,40,39,24	0,1,0,0,0,1,1,17,5,4	46,57,54,53,15,37,47,63,43,22,43,39	0,0,1,0,0,0,0,0,0,7,1,1	154	100	5.26373e-08	3.81671e-05	1.0,0.937,1.0,1.0,1.0,0.957,0.944,0.604,0.835,0.796	1.0,1.0,0.972,1.0,1.0,1.0,1.0,1.0,1.0,0.671,0.965,0.962	-0.057
72999	ENSG00000146223	RPL7L1	chr6	+	42880860	42881082	42879638	42879951	42883450	42883614	72999	28,9,25,25,18,12,11,24,15,16	0,0,0,0,0,0,0,4,0,3	15,21,13,13,13,17,22,15,15,20,14,10	1,1,2,2,4,2,0,2,1,3,1,0	322	100	7.89163e-05	0.0155866	1.0,1.0,1.0,1.0,1.0,1.0,1.0,0.651,1.0,0.624	0.823,0.867,0.669,0.669,0.502,0.725,1.0,0.7,0.823,0.674,0.813,1.0	0.155
73168	ENSG00000168002	POLR2G	chr11	+	62762541	62762742	62761794	62761904	62762866	62763026	73168	3,13,16,7,7,5,5,2,13,4	94,94,57,104,77,72,47,102,108,113	13,7,14,3,3,17,10,16,11,19,19,22	85,119,114,85,49,95,102,94,65,67,52,63	301	100	4.4137e-05	0.00976761	0.01,0.044,0.085,0.022,0.029,0.023,0.034,0.006,0.038,0.012	0.048,0.019,0.039,0.012,0.02,0.056,0.032,0.054,0.053,0.086,0.108,0.104	-0.022
73196	ENSG00000255717	SNHG1	chr11	-	62853551	62853590	62852810	62853115	62853800	62853833	73196	1.66166e+29	95,67,0,0,0,0,0,0,0,0	1.46193e+35	0,0,0,0,0,0,0,0,0,0,0,0	139	100	1.97153e-06	0.000745406	0.557,0.641,1.0,1.0,1.0,1.0,1.0,1.0,1.0,1.0	1.0,1.0,1.0,1.0,1.0,1.0,1.0,1.0,1.0,1.0,1.0,1.0	-0.08
73526	ENSG00000174483	BBS1	chr11	+	66523171	66523365	66521269	66521376	66523455	66523531	73526	5,0,1,1,0,0,5,3,2,5	3,3,1,2,1,4,3,3,3,3	1,0,0,5,0,0,0,1,3,0,0,1	5,1,3,3,9,1,1,2,10,2,2,6	294	100	4.19855e-05	0.00944034	0.362,0.0,0.254,0.145,0.0,0.0,0.362,0.254,0.185,0.362	0.064,0.0,0.0,0.362,0.0,0.0,0.0,0.145,0.093,0.0,0.0,0.054	0.133
73536	ENSG00000149269	PAK1	chr11	-	77325327	77325376	77322947	77323360	77332729	77332867	73536	2,1,3,4,6,1,2,10,4,6	31,32,41,38,30,24,10,28,38,30	7,15,16,13,8,10,6,7,3,6,9,9	38,53,73,50,33,51,16,29,22,26,20,33	149	100	0.00023796	0.0359878	0.042,0.021,0.047,0.066,0.118,0.027,0.118,0.193,0.066,0.118	0.11,0.16,0.128,0.149,0.14,0.116,0.201,0.139,0.084,0.134,0.232,0.155	-0.064
73552	ENSG00000149269	PAK1	chr11	-	77397026	77397093	77392442	77392541	77411773	77411944	73552	0,2,0,0,1,0,0,5,3,1	6,17,9,10,6,11,3,17,21,6	8,10,5,0,1,2,0,7,1,4,4,2	16,25,25,24,9,19,6,14,7,23,11,8	167	100	4.4674e-05	0.00981197	0.0,0.066,0.0,0.0,0.091,0.0,0.0,0.15,0.079,0.091	0.23,0.193,0.107,0.0,0.062,0.059,0.0,0.23,0.079,0.094,0.179,0.13	-0.066
74127	ENSG00000073921	PICALM	chr11	-	85978069	85978093	85976622	85976682	85981128	85981228	74127	2,5,3,5,4,1,0,3,5,2	11,22,12,18,11,18,8,20,9,10	0,1,3,0,0,0,1,2,4,2,2,0	15,16,44,10,14,8,13,20,21,16,10,12	124	100	2.20259e-06	0.000821039	0.128,0.155,0.168,0.183,0.227,0.043,0.0,0.108,0.309,0.139	0.0,0.048,0.052,0.0,0.0,0.0,0.058,0.075,0.133,0.092,0.139,0.0	0.096
74311	ENSG00000087053	MTMR2	chr11	-	95914241	95914333	95888155	95888261	95923874	95924123	74311	0,1,1,3,1,1,1,2,1,2	2,9,10,8,10,4,4,15,7,5	8,7,1,6,4,2,1,7,4,12,8,6	4,5,6,12,3,1,3,6,4,9,8,3	192	100	1.39584e-10	3.07853e-07	0.0,0.055,0.05,0.163,0.05,0.115,0.115,0.065,0.069,0.172	0.51,0.422,0.08,0.207,0.41,0.51,0.148,0.378,0.342,0.41,0.342,0.51	-0.27
74464	ENSG00000137760	ALKBH8	chr11	-	107549752	107549823	107532299	107532406	107551807	107551912	74464	11,8,11,9,14,22,5,13,13,14	0,1,0,0,0,0,0,1,0,0	9,10,10,8,5,12,26,18,20,14,8,8	1,1,0,2,0,0,6,4,1,2,0,2	171	100	0.00032203	0.0442745	1.0,0.824,1.0,1.0,1.0,1.0,1.0,0.884,1.0,1.0	0.84,0.854,1.0,0.701,1.0,1.0,0.717,0.725,0.921,0.804,1.0,0.701	0.116
75103	ENSG00000084234	APLP2	chr11	+	130137255	130137291	130135562	130135715	130140397	130140483	75103	2,11,1,0,2,4,4,5,1,2	13,6,7,2,7,22,19,3,2,4	0,2,2,3,0,2,1,1,0,3,0,0	2,12,18,2,2,16,11,17,4,6,4,3	136	100	3.66153e-05	0.00845045	0.102,0.574,0.095,0.0,0.174,0.118,0.134,0.551,0.269,0.269	0.0,0.109,0.076,0.524,0.0,0.084,0.063,0.041,0.0,0.269,0.0,0.0	0.131
75146	ENSG00000151498	ACAD8	chr11	+	134257087	134257257	134256547	134256648	134258514	134258624	75146	30,45,41,34,32,24,28,18,33,43	5,11,0,1,3,1,0,3,0,2	17,26,32,38,25,28,40,24,26,33,23,19	0,2,0,0,4,3,0,0,2,2,0,0	270	100	4.84554e-05	0.0104687	0.69,0.602,1.0,0.926,0.798,0.899,1.0,0.69,1.0,0.888	1.0,0.828,1.0,1.0,0.698,0.776,1.0,1.0,0.828,0.859,1.0,1.0	-0.066
75337	ENSG00000151806	GUF1	chr4	+	44680440	44680552	44678419	44678787	44680693	44680842	75337	29,25,22,22,13,20,14,15,22,16	1,0,0,3,3,1,0,0,0,0	29,30,19,18,12,18,22,29,23,26,26,20	2,5,0,1,0,1,1,5,5,5,0,0	212	100	1.64057e-07	9.33748e-05	0.932,1.0,1.0,0.776,0.671,0.904,1.0,1.0,1.0,1.0	0.872,0.739,1.0,0.895,1.0,0.895,0.912,0.732,0.685,0.71,1.0,1.0	0.058
75664	ENSG00000011258	MBTD1	chr17	-	51209313	51209430	51206887	51207005	51217333	51217416	75664	3,1,0,0,0,1,2,4,0,0	5,4,5,15,10,10,17,2,8,3	0,5,2,3,3,7,2,1,4,3,1,1	10,9,7,3,15,4,7,3,5,10,3,3	217	100	1.83037e-05	0.0049777	0.217,0.103,0.0,0.0,0.0,0.044,0.051,0.48,0.0,0.0	0.0,0.204,0.116,0.315,0.084,0.446,0.116,0.133,0.269,0.121,0.133,0.133	-0.083
75667	ENSG00000011258	MBTD1	chr17	-	51259142	51259206	51225007	51225209	51260119	51260163	75667	4,6,6,3,4,3,5,1,5,0	2,0,2,4,0,3,3,1,1,3	2,1,2,3,2,5,5,2,2,6,3,1	5,2,0,0,0,0,0,3,0,3,0,0	164	100	0.000242149	0.0361054	0.549,1.0,0.647,0.314,1.0,0.379,0.504,0.379,0.753,0.0	0.196,0.234,1.0,1.0,1.0,1.0,1.0,0.289,1.0,0.549,1.0,1.0	-0.22
76236	ENSG00000111371	SLC38A1	chr12	-	46254813	46254936	46243199	46243314	46268525	46268997	76236	29,32,18,23,23,25,24,16,21,14	42,48,43,53,61,44,31,16,25,19	27,33,52,49,19,23,23,34,28,28,28,22	10,26,51,21,19,33,33,36,53,19,11,30	223	100	0.000124691	0.0220004	0.236,0.23,0.158,0.163,0.145,0.203,0.258,0.31,0.274,0.248	0.548,0.363,0.314,0.511,0.31,0.238,0.238,0.298,0.192,0.398,0.533,0.247	-0.127
76712	ENSG00000123349	PFDN5	chr12	+	53296429	53296551	53295524	53295639	53297849	53297924	76712	13,16,2,15,13,18,12,9,11,2	26,35,16,18,22,63,30,47,48,31	3,4,3,3,5,8,7,6,11,2,1,7	32,48,29,35,15,30,37,34,40,58,34,50	222	100	4.33593e-07	0.000212509	0.184,0.171,0.053,0.273,0.21,0.114,0.153,0.079,0.094,0.028	0.041,0.036,0.045,0.037,0.131,0.107,0.079,0.074,0.11,0.015,0.013,0.059	0.074
76715	ENSG00000123349	PFDN5	chr12	+	53296453	53296551	53295541	53295639	53297849	53297924	76715	11,13,4,13,12,9,11,6,12,0	26,35,16,18,22,63,30,47,48,31	1,7,3,2,5,10,7,5,8,2,3,5	32,48,29,35,15,30,37,34,40,58,34,50	198	100	5.64216e-05	0.0119604	0.176,0.158,0.112,0.267,0.216,0.067,0.156,0.061,0.112,0.0	0.016,0.069,0.05,0.028,0.144,0.144,0.087,0.069,0.092,0.017,0.043,0.048	0.065
76801	ENSG00000166037	CEP57	chr11	+	95795515	95795559	95790512	95790743	95799231	95799388	76801	0,1,6,13,5,2,0,3,1,0	38,32,34,40,34,30,17,33,35,33	5,3,6,2,0,0,0,0,0,0,0,0	31,21,37,41,13,30,51,56,48,38,41,34	144	100	0.000108342	0.0198434	0.0,0.021,0.109,0.184,0.093,0.044,0.0,0.059,0.019,0.0	0.101,0.09,0.101,0.033,0.0,0.0,0.0,0.0,0.0,0.0,0.0,0.0	0.026
76977	ENSG00000102967	DHODH	chr16	+	72013583	72013770	72012049	72012262	72014472	72014672	76977	0,0,0,0,1,0,0,1,2,2	8,5,2,8,7,7,6,13,16,7	2,2,3,0,1,3,4,2,1,2,1,1	5,5,8,5,5,6,9,4,7,14,10,5	287	100	0.000233808	0.0356655	0.0,0.0,0.0,0.0,0.047,0.0,0.0,0.026,0.042,0.091	0.122,0.122,0.116,0.0,0.065,0.148,0.134,0.148,0.047,0.047,0.034,0.065	-0.067
77002	ENSG00000061987	MON2	chr12	+	62566013	62566031	62565236	62565380	62566321	62566450	77002	4,11,8,8,8,9,7,2,2,4	2,8,9,12,6,9,3,11,15,7	0,5,6,0,1,2,4,1,8,1,3,2	9,17,8,11,6,8,13,5,14,3,7,14	118	100	0.000259229	0.0379047	0.629,0.538,0.43,0.361,0.531,0.459,0.664,0.134,0.102,0.326	0.0,0.2,0.389,0.0,0.124,0.175,0.207,0.145,0.326,0.22,0.266,0.108	0.237
77061	ENSG00000155957	TMBIM4	chr12	-	66168914	66169353	66153339	66153448	66169854	66169980	77061	8,9,3,8,7,12,20,2,13,7	42,30,41,48,28,39,18,26,42,27	8,5,24,22,26,11,9,2,13,7,12,7	21,17,21,11,16,13,29,36,28,38,27,33	539	100	0.000254088	0.0373595	0.034,0.053,0.013,0.03,0.044,0.054,0.171,0.014,0.054,0.046	0.066,0.052,0.175,0.271,0.232,0.136,0.054,0.01,0.079,0.033,0.076,0.038	-0.051
77081	ENSG00000111554	MDM1	chr12	-	68325440	68325575	68323072	68323240	68326656	68327021	77081	17,9,20,13,12,8,18,12,11,11	5,0,0,1,0,3,0,1,0,1	14,16,6,10,7,21,20,26,12,13,10,9	6,4,3,3,5,3,0,1,3,4,0,1	235	100	9.31369e-05	0.0177335	0.591,1.0,1.0,0.847,1.0,0.532,1.0,0.836,1.0,0.824	0.498,0.63,0.46,0.587,0.373,0.749,1.0,0.917,0.63,0.58,1.0,0.793	0.178
77200	ENSG00000111596	CNOT2	chr12	+	70329422	70329570	70319297	70319364	70335437	70335464	77200	84,78,39,71,65,67,55,69,55,59	4,10,2,4,8,9,3,9,1,0	47,74,63,40,27,47,65,86,48,53,38,49	3,1,2,2,1,0,1,4,2,0,2,0	248	100	8.65247e-07	0.000366991	0.894,0.759,0.887,0.877,0.766,0.75,0.881,0.756,0.957,1.0	0.863,0.968,0.927,0.89,0.916,1.0,0.963,0.897,0.906,1.0,0.885,1.0	-0.082
77348	ENSG00000120662	MTRF1	chr13	-	41262047	41262331	41260492	41260915	41263484	41263569	77348	9,8,4,9,2,3,3,6,7,3	1,1,0,1,1,0,0,2,1,2	2,10,8,4,6,2,11,7,5,14,11,9	5,1,0,0,4,1,1,2,0,2,0,1	384	100	0.00017881	0.0293028	0.701,0.676,1.0,0.701,0.342,1.0,1.0,0.439,0.646,0.281	0.094,0.723,1.0,1.0,0.281,0.342,0.741,0.477,1.0,0.646,1.0,0.701	0.012
77465	ENSG00000133641	C12orf29	chr12	+	88040147	88040265	88035535	88035738	88042824	88042920	77465	26,28,19,18,16,35,33,10,13,19	5,5,3,4,0,2,3,8,3,2	15,24,14,24,11,21,28,31,17,39,18,24	0,0,1,2,2,1,0,0,4,0,2,0	218	100	2.63185e-08	2.1767e-05	0.705,0.72,0.744,0.674,1.0,0.889,0.835,0.364,0.665,0.813	1.0,1.0,0.865,0.846,0.716,0.906,1.0,1.0,0.661,1.0,0.805,1.0	-0.159
77480	ENSG00000139323	POC1B	chr12	-	89459637	89459718	89425160	89425379	89466769	89466922	77480	32,37,20,14,12,14,17,11,9,3	5,5,5,3,0,5,4,1,3,0	18,20,20,16,3,6,22,22,17,19,19,20	0,0,0,2,2,1,1,3,4,0,2,1	181	100	0.000263378	0.0381948	0.78,0.803,0.688,0.721,1.0,0.607,0.701,0.859,0.624,1.0	1.0,1.0,1.0,0.815,0.453,0.768,0.924,0.802,0.701,1.0,0.84,0.917	-0.073
77600	ENSG00000102225	CDK16	chrX	+	47222260	47222342	47218709	47219105	47223551	47223759	77600	0,0,3,0,0,4,1,0,1,2	7,5,9,3,6,6,2,1,4,2	1,3,2,0,1,0,2,7,0,2,1,1	3,1,3,4,2,2,1,9,2,4,1,3	182	100	0.000227707	0.0350377	0.0,0.0,0.155,0.0,0.0,0.268,0.216,0.0,0.121,0.355	0.155,0.622,0.268,0.0,0.216,0.0,0.524,0.299,0.0,0.216,0.355,0.155	-0.123
77602	ENSG00000102225	CDK16	chrX	+	47222260	47222380	47218690	47219105	47223551	47223759	77602	0,2,4,0,2,4,1,0,3,5	7,5,9,3,6,6,2,1,4,2	1,0,2,0,0,2,1,3,0,1,1,0	3,1,3,4,2,2,1,9,2,4,1,3	220	100	4.178e-06	0.00139968	0.0,0.154,0.168,0.0,0.132,0.233,0.185,0.0,0.254,0.532	0.132,0.0,0.233,0.0,0.0,0.313,0.313,0.132,0.0,0.102,0.313,0.0	0.038
77769	ENSG00000152256	PDK1	chr2	+	172568740	172568817	172566855	172566933	172570725	172570812	77769	55,53,16,19,34,21,18,21,23,11	0,1,6,2,7,3,3,0,1,1	7,14,22,20,23,17,25,25,35,47,51,55	0,0,0,2,1,2,0,0,0,4,0,1	177	100	2.69101e-08	2.19139e-05	1.0,0.968,0.601,0.843,0.733,0.798,0.772,1.0,0.929,0.861	1.0,1.0,1.0,0.85,0.929,0.828,1.0,1.0,1.0,0.869,1.0,0.969	-0.103
77993	ENSG00000204852	TCTN1	chr12	+	110619835	110619956	110614026	110614402	110626361	110626382	77993	13,19,12,19,18,21,14,9,5,16	0,1,1,0,0,4,0,0,4,1	6,10,11,6,9,14,24,18,10,14,19,17	0,0,5,1,1,3,0,0,4,3,1,2	221	100	0.00024117	0.0361011	1.0,0.896,0.844,1.0,1.0,0.704,1.0,1.0,0.361,0.879	1.0,1.0,0.499,0.731,0.803,0.679,1.0,1.0,0.531,0.679,0.896,0.794	0.067
77998	ENSG00000204852	TCTN1	chr12	+	110634669	110634779	110632471	110632559	110636480	110636501	77998	15,19,25,18,20,18,17,8,20,13	3,0,0,1,3,0,1,0,0,0	3,13,8,10,8,19,12,17,17,22,9,12	0,0,7,2,0,2,2,0,1,3,1,2	210	100	0.000307161	0.0427859	0.704,1.0,1.0,0.896,0.76,1.0,0.89,1.0,1.0,1.0	1.0,1.0,0.352,0.704,1.0,0.819,0.741,1.0,0.89,0.777,0.811,0.741	0.105
78111	ENSG00000089248	ERP29	chr12	+	112019755	112019894	112013425	112013609	112022149	112023168	78111	3.30306e+29	41,52,44,91,65,67,64,24,14,22	3.27306e+35	4,17,46,12,7,21,39,48,68,14,17,16	239	100	0.00029837	0.0416711	0.771,0.711,0.77,0.632,0.716,0.77,0.583,0.856,0.919,0.85	0.972,0.883,0.781,0.868,0.897,0.785,0.791,0.796,0.677,0.909,0.879,0.896	-0.087
78224	ENSG00000135090	TAOK3	chr12	-	118235794	118236693	118235557	118235671	118238072	118238169	78224	12,7,1,7,4,4,7,6,11,2	33,26,20,36,20,32,33,30,17,24	6,15,14,9,16,14,4,5,15,24,10,14	25,33,37,14,12,18,60,35,19,40,18,28	999	100	4.42875e-05	0.00976761	0.035,0.026,0.005,0.019,0.02,0.012,0.021,0.02,0.061,0.008	0.023,0.044,0.036,0.06,0.118,0.072,0.007,0.014,0.073,0.057,0.053,0.048	-0.028
78232	ENSG00000135090	TAOK3	chr12	-	118296941	118297163	118266654	118266759	118358918	118359105	78232	0,1,0,0,4,1,1,0,1,2	26,17,7,12,12,9,12,6,2,12	0,5,3,0,2,1,8,5,4,2,4,2	20,6,17,22,7,14,12,17,25,21,19,17	322	100	0.000296556	0.0415273	0.0,0.018,0.0,0.0,0.094,0.033,0.025,0.0,0.134,0.049	0.0,0.206,0.052,0.0,0.081,0.022,0.172,0.084,0.047,0.029,0.061,0.035	-0.03
78238	ENSG00000124164	VAPB	chr20	+	58434601	58434705	58418210	58418363	58438944	58439025	78238	22,13,13,13,14,18,17,17,18,26	1,4,5,1,6,3,0,0,0,0	14,19,21,12,7,22,19,27,16,21,19,18	0,1,3,0,0,0,1,0,1,4,2,0	204	100	3.1989e-06	0.0011067	0.915,0.614,0.56,0.864,0.534,0.746,1.0,1.0,1.0,1.0	1.0,0.903,0.774,1.0,1.0,1.0,0.903,1.0,0.887,0.72,0.823,1.0	-0.094
78291	ENSG00000089157	RPLP0	chr12	-	120198553	120198631	120197321	120197462	120198853	120199000	78291	3.84941e+39	125,124,25,53,64,82,61,11,7,7	3.06732e+47	45,64,49,100,66,100,199,229,140,185,124,167	178	100	0	0	0.945,0.948,0.984,0.971,0.968,0.976,0.978,0.994,0.997,0.996	0.975,0.966,0.974,0.956,0.954,0.955,0.918,0.913,0.945,0.917,0.935,0.924	0.031
78292	ENSG00000089157	RPLP0	chr12	-	120198553	120198739	120197321	120197462	120198853	120199000	78292	1.34301e+48	125,124,25,53,64,82,61,11,7,7	1.04861e+58	45,64,49,100,66,100,199,229,140,185,124,167	286	100	0	0	0.974,0.975,0.993,0.987,0.985,0.99,0.99,0.997,0.999,0.998	0.988,0.984,0.987,0.978,0.977,0.98,0.961,0.958,0.973,0.96,0.968,0.964	0.016
78293	ENSG00000089157	RPLP0	chr12	-	120198553	120198770	120197321	120197462	120198853	120199000	78293	7.94381e+41	125,124,25,53,64,82,61,11,7,7	6.14366e+47	45,64,49,100,66,100,199,229,140,185,124,167	317	100	0	0	0.952,0.954,0.986,0.975,0.972,0.98,0.981,0.995,0.997,0.997	0.977,0.97,0.976,0.96,0.959,0.962,0.929,0.922,0.95,0.927,0.941,0.932	0.028
78367	ENSG00000089041	P2RX7	chr12	+	121166057	121166187	121165356	121165437	121175387	121175478	78367	20,19,7,3,6,38,39,5,9,5	3,2,0,3,1,2,8,0,0,0	3,6,12,2,7,11,20,12,11,20,14,23	0,0,0,0,0,0,0,0,0,0,0,0	230	100	8.56605e-06	0.00257738	0.743,0.805,1.0,0.303,0.723,0.892,0.679,1.0,1.0,1.0	1.0,1.0,1.0,1.0,1.0,1.0,1.0,1.0,1.0,1.0,1.0,1.0	-0.185
78368	ENSG00000089041	P2RX7	chr12	+	121167487	121167624	121165356	121165437	121175387	121175478	78368	15,16,7,9,6,15,31,11,4,12	3,2,0,3,1,2,8,0,0,0	3,3,14,1,3,6,10,6,11,8,7,5	0,0,0,0,0,0,0,0,0,0,0,0	237	100	1.16829e-07	7.25136e-05	0.678,0.771,1.0,0.559,0.717,0.76,0.62,1.0,1.0,1.0	1.0,1.0,1.0,1.0,1.0,1.0,1.0,1.0,1.0,1.0,1.0,1.0	-0.19
78393	ENSG00000009780	FAM76A	chr1	+	27749067	27749154	27744653	27744811	27755194	27755330	78393	12,9,6,7,6,5,3,11,12,9	0,0,0,0,0,1,0,0,0,2	10,7,5,3,2,11,9,11,10,7,10,0	1,6,8,2,0,0,3,2,1,2,3,1	187	100	1.2772e-12	4.2253e-09	1.0,1.0,1.0,1.0,1.0,0.728,1.0,1.0,1.0,0.706	0.842,0.384,0.251,0.445,1.0,1.0,0.616,0.746,0.842,0.652,0.641,0.0	0.325
78591	ENSG00000111450	STX2	chr12	-	130812309	130812443	130808630	130808704	130812956	130813031	78591	0,0,1,1,1,0,0,0,0,0	7,6,6,3,3,8,3,5,7,10	7,2,2,1,5,2,2,0,0,3,4,0	3,3,3,3,2,2,3,3,4,5,4,5	234	100	6.03505e-11	1.45203e-07	0.0,0.0,0.066,0.125,0.125,0.0,0.0,0.0,0.0,0.0	0.499,0.222,0.222,0.125,0.517,0.299,0.222,0.0,0.0,0.204,0.299,0.0	-0.186
78973	ENSG00000123104	ITPR2	chr12	-	26486816	26486933	26486103	26486360	26487067	26487251	78973	6,6,3,2,7,16,15,1,5,7	9,16,17,17,13,10,9,17,26,19	3,6,6,7,16,5,6,1,2,2,2,1	45,49,58,41,51,46,16,31,23,33,19,16	217	100	3.14322e-06	0.00110184	0.235,0.147,0.075,0.051,0.199,0.424,0.434,0.026,0.081,0.145	0.03,0.053,0.046,0.073,0.126,0.048,0.147,0.015,0.039,0.027,0.046,0.028	0.125
79472	ENSG00000196683	TOMM7	chr7	-	22817999	22818048	22812970	22813185	22822676	22822791	79472	6.37559e+29	1,8,2,12,2,41,15,9,10,9	5.61545e+35	7,7,5,7,6,1,6,5,6,7,1,4	149	100	3.72055e-07	0.000187558	0.998,0.979,0.993,0.968,0.995,0.907,0.957,0.981,0.98,0.978	0.982,0.981,0.987,0.984,0.981,0.998,0.986,0.989,0.988,0.983,0.997,0.991	-0.014
79907	ENSG00000235194	PPP1R3E	chr14	-	23300106	23300325	23299400	23299541	23300757	23300864	79907	8,6,2,2,1,3,2,0,2,4	1,2,2,4,0,2,0,1,0,2	2,6,4,6,8,6,4,8,2,2,4,3	0,0,0,1,1,0,0,0,3,1,0,1	319	100	1.43281e-07	8.48545e-05	0.715,0.485,0.239,0.136,1.0,0.32,1.0,0.0,1.0,0.385	1.0,1.0,1.0,0.653,0.715,1.0,1.0,1.0,0.173,0.385,1.0,0.485	-0.256
81033	ENSG00000165948	IFI27L1	chr14	+	94097491	94097678	94096886	94096965	94100738	94100771	81033	2,2,1,6,2,3,1,1,3,0	21,12,18,16,15,9,13,11,12,15	2,7,8,3,0,6,12,9,0,12,14,13	18,14,20,11,2,5,16,28,9,30,20,16	287	100	4.79701e-07	0.000228752	0.032,0.055,0.019,0.116,0.044,0.104,0.026,0.031,0.08,0.0	0.037,0.148,0.122,0.087,0.0,0.295,0.207,0.101,0.0,0.122,0.196,0.221	-0.077
81035	ENSG00000165948	IFI27L1	chr14	+	94097494	94097678	94096855	94096965	94100738	94100771	81035	2,2,4,10,3,4,1,1,3,0	21,12,18,16,15,9,13,11,12,15	3,9,7,3,0,6,14,18,0,22,17,12	18,14,20,11,2,5,16,28,9,30,20,16	284	100	3.68168e-06	0.00124922	0.032,0.055,0.073,0.18,0.066,0.135,0.026,0.031,0.081,0.0	0.055,0.185,0.11,0.088,0.0,0.297,0.236,0.185,0.0,0.205,0.23,0.209	-0.082
81331	ENSG00000126214	KLC1	chr14	+	103692358	103692425	103686862	103687211	103700654	103700727	81331	6,11,10,8,6,6,3,13,14,6	12,4,0,1,6,2,3,3,1,2	8,11,6,7,2,2,8,3,7,3,3,8	12,5,8,8,7,7,4,6,13,5,4,7	167	100	0.000101813	0.0190429	0.23,0.622,1.0,0.827,0.375,0.642,0.375,0.722,0.893,0.642	0.285,0.568,0.31,0.344,0.146,0.146,0.545,0.23,0.244,0.264,0.31,0.406	0.316
81468	ENSG00000125354	SEPTIN6	chrX	-	119618712	119618786	119616711	119616742	119625334	119625379	81468	13,14,18,10,20,5,4,13,10,10	0,3,5,0,0,5,3,3,2,0	7,11,16,10,14,10,10,10,10,5,6,9	0,3,0,0,1,1,0,1,0,2,0,0	174	100	4.45026e-08	3.36516e-05	1.0,0.728,0.674,1.0,1.0,0.365,0.434,0.714,0.742,1.0	1.0,0.678,1.0,1.0,0.889,0.852,1.0,0.852,1.0,0.59,1.0,1.0	-0.139
81533	ENSG00000170113	NIPA1	chr15	+	22814082	22814153	22812162	22812253	22820312	22820473	81533	2,1,3,3,1,0,2,2,0,0	9,15,2,10,5,9,13,5,10,4	2,0,4,2,1,1,4,5,3,6,1,3	7,10,11,4,3,4,6,5,2,3,3,7	171	100	0.000218603	0.0339329	0.115,0.038,0.467,0.149,0.105,0.0,0.083,0.19,0.0,0.0	0.143,0.0,0.175,0.226,0.163,0.128,0.281,0.369,0.467,0.539,0.163,0.2	-0.123

## Sheet: TableS4_Female_MXE
Suganuma Supplementary Table S4. Mutually exclusive exon_Healthy Females vs. FXD Females
ID	GeneID	geneSymbol	chr	strand	1stExonStart_0base	1stExonEnd	2ndExonStart_0base	2ndExonEnd	upstreamES	upstreamEE	downstreamES	downstreamEE	ID.1	IJC_SAMPLE_1	SJC_SAMPLE_1	IJC_SAMPLE_2	SJC_SAMPLE_2	IncFormLen	SkipFormLen	PValue	FDR	IncLevel1	IncLevel2	IncLevelDifference
184	ENSG00000159873	CCDC117	chr22	+	28773724	28773778	28780947	28781172	28772673	28773034	28783507	28783645	184	2,2,1,9,8,5,5,2,4,2	51,42,48,57,74,53,29,47,58,37	3,5,2,1,0,5,0,1,0,3,0,4	46,63,72,54,41,51,47,47,54,54,43,45	154	325	0.000408794	0.0381899	0.076,0.091,0.042,0.25,0.186,0.166,0.267,0.082,0.127,0.102	0.121,0.143,0.055,0.038,0.0,0.171,0.0,0.043,0.0,0.105,0.0,0.158	0.069
320	ENSG00000196756	SNHG17	chr20	-	38422091	38422241	38422290	38422368	38421005	38421098	38423605	38424203	320	0,1,4,7,5,0,0,1,1,0	4,4,1,5,3,15,6,6,3,4	0,0,0,0,0,0,0,0,0,7,2,0	1,6,2,7,2,1,7,6,5,4,5,3	178	250	9.59235e-05	0.0133631	0.0,0.26,0.849,0.663,0.701,0.0,0.0,0.19,0.319,0.0	0.0,0.0,0.0,0.0,0.0,0.0,0.0,0.0,0.0,0.711,0.36,0.0	0.209
353	ENSG00000101391	CDK5RAP1	chr20	-	33385649	33385770	33392141	33392242	33379460	33379691	33401427	33401452	353	4,1,1,1,1,1,2,3,4,0	18,14,8,17,18,12,12,15,27,16	1,2,0,1,0,1,0,0,1,0,0,0	11,20,14,11,9,9,19,22,19,10,25,24	201	221	2.67914e-05	0.00543483	0.196,0.073,0.121,0.061,0.058,0.084,0.155,0.18,0.14,0.0	0.091,0.099,0.0,0.091,0.0,0.109,0.0,0.0,0.055,0.0,0.0,0.0	0.07
358	ENSG00000101294	HM13	chr20	+	31566209	31566295	31568077	31568280	31561633	31561736	31569119	31569567	358	69,98,91,118,107,53,44,54,66,53	4,8,4,0,5,3,3,1,0,2	47,68,45,38,31,37,84,67,72,93,51,63	0,8,8,3,4,4,2,9,13,2,2,5	186	303	0.000327775	0.0347344	0.966,0.952,0.974,1.0,0.972,0.966,0.96,0.989,1.0,0.977	1.0,0.933,0.902,0.954,0.927,0.938,0.986,0.924,0.9,0.987,0.976,0.954	0.027
408	ENSG00000170889	RPS9	chr19	+	54206275	54206462	54206552	54206724	54201486	54201609	54207397	54207647	408	3.87041e+39	157,163,129,153,153,196,174,43,32,34	2.79731e+47	24,44,84,58,48,97,135,146,159,24,47,59	287	272	7.02605e-12	1.55364e-08	0.959,0.96,0.953,0.953,0.954,0.959,0.953,0.986,0.991,0.989	0.991,0.985,0.972,0.982,0.974,0.973,0.965,0.963,0.961,0.994,0.986,0.985	-0.012
667	ENSG00000134444	RELCH	chr18	+	62279773	62279856	62280359	62280442	62275373	62275473	62280645	62280709	667	0,0,3,0,0,0,2,3,2,1	10,13,6,12,5,4,7,11,6,10	2,5,5,0,1,0,2,4,0,2,0,0	6,17,18,15,12,9,4,8,5,8,4,8	183	183	4.92852e-05	0.00897244	0.0,0.0,0.333,0.0,0.0,0.0,0.222,0.214,0.25,0.091	0.25,0.227,0.217,0.0,0.077,0.0,0.333,0.333,0.0,0.2,0.0,0.0	-0.025
744	ENSG00000285756	BX890604.1	chrX	-	3818656	3818703	3822373	3822580	3818441	3818500	3825087	3825231	744	12,20,14,16,12,21,12,9,12,11	3,0,2,0,0,0,2,2,0,0	18,11,9,16,12,24,8,17,19,14,14,7	0,2,1,1,0,5,3,1,6,0,1,0	307	147	6.2982e-05	0.0103068	0.657,1.0,0.77,1.0,1.0,1.0,0.742,0.683,1.0,1.0	1.0,0.725,0.812,0.885,1.0,0.697,0.561,0.891,0.603,1.0,0.87,1.0	0.048
1068	ENSG00000007168	PAFAH1B1	chr17	+	2665371	2665456	2666015	2666090	2638098	2638320	2666991	2667198	1068	55,76,76,59,59,58,35,47,67,53	28,36,24,51,25,30,20,26,30,23	71,58,72,59,35,64,54,50,73,73,42,59	37,45,63,33,35,40,42,46,60,56,41,35	185	175	0.000394219	0.0378237	0.65,0.666,0.75,0.523,0.691,0.646,0.623,0.631,0.679,0.686	0.645,0.549,0.519,0.628,0.486,0.602,0.549,0.507,0.535,0.552,0.492,0.615	0.098
1082	ENSG00000167526	RPL13	chr16	+	89560953	89561063	89561226	89561368	89560680	89560712	89561577	89561751	1082	254,263,0,1,6,604,377,259,275,268	2.8673e+39	149,235,361,107,89,157,260,330,358,120,96,108	1.71122e+47	210	242	1.31974e-06	0.000577466	0.093,0.092,0.0,0.001,0.003,0.144,0.121,0.115,0.105,0.112	0.091,0.111,0.13,0.051,0.091,0.067,0.107,0.123,0.136,0.067,0.064,0.054	-0.012
1106	ENSG00000103248	MTHFSD	chr16	-	86552032	86552146	86554644	86554748	86548463	86548577	86555168	86555235	1106	1,1,1,0,0,0,0,0,0,1	2,4,4,2,1,2,4,5,3,7	1,3,3,7,6,4,4,0,1,2,0,1	3,8,9,3,3,3,4,5,5,7,4,3	204	214	8.75289e-12	1.55364e-08	0.344,0.208,0.208,0.0,0.0,0.0,0.0,0.0,0.0,0.13	0.259,0.282,0.259,0.71,0.677,0.583,0.512,0.0,0.173,0.231,0.0,0.259	-0.24
1107	ENSG00000103248	MTHFSD	chr16	-	86552032	86552146	86554644	86554751	86548463	86548577	86555168	86555235	1107	2,1,0,0,0,0,1,0,1,1	2,4,4,2,1,2,4,5,3,7	0,4,3,7,6,4,4,0,1,1,0,1	3,8,9,3,3,3,4,5,5,7,4,3	207	214	1.78838e-08	2.5395e-05	0.508,0.205,0.0,0.0,0.0,0.0,0.205,0.0,0.256,0.129	0.0,0.341,0.256,0.707,0.674,0.58,0.508,0.0,0.171,0.129,0.0,0.256	-0.172
1300	ENSG00000140650	PMM2	chr16	+	8806315	8806407	8811078	8811178	8801798	8801910	8811637	8811713	1300	11,7,3,2,6,3,3,3,2,9	39,8,27,21,39,12,5,19,16,28	6,1,3,2,2,2,0,4,3,2,1,1	33,39,19,12,10,23,28,12,25,22,20,21	192	200	0.000403885	0.0381899	0.227,0.477,0.104,0.09,0.138,0.207,0.385,0.141,0.115,0.251	0.159,0.026,0.141,0.148,0.172,0.083,0.0,0.258,0.111,0.087,0.05,0.047	0.107
1595	ENSG00000119899	SLC17A5	chr6	-	73636620	73636707	73638411	73638499	73635232	73635500	73641690	73641924	1595	13,9,12,3,4,3,6,7,2,4	9,6,3,3,2,0,1,1,0,1	2,11,4,2,3,6,2,1,10,2,2,0	5,5,7,3,2,3,1,3,11,2,6,3	188	187	0.000388815	0.0378163	0.59,0.599,0.799,0.499,0.665,1.0,0.856,0.874,1.0,0.799	0.285,0.686,0.362,0.399,0.599,0.665,0.665,0.249,0.475,0.499,0.249,0.0	0.34
1826	ENSG00000104320	NBN	chr8	-	89980733	89980852	89981374	89981523	89978277	89978323	89981952	89982002	1826	57,30,35,37,33,17,29,34,38,22	79,107,67,83,83,44,86,83,56,44	63,75,115,29,23,23,35,64,68,40,26,40	92,114,189,47,32,70,66,57,86,49,35,46	249	219	0.000461337	0.041462	0.388,0.198,0.315,0.282,0.259,0.254,0.229,0.265,0.374,0.305	0.376,0.367,0.349,0.352,0.387,0.224,0.318,0.497,0.41,0.418,0.395,0.433	-0.09
2032	ENSG00000288643	AC114982.2	chr5	+	62526141	62526257	62530708	62530785	62515387	62515501	62536701	62536781	2032	17,13,15,14,16,13,11,18,23,24	3,2,0,2,2,0,0,2,1,0	37,33,14,12,4,13,22,16,10,22,31,29	9,2,3,3,2,3,3,4,5,6,2,9	216	177	8.28546e-07	0.000420191	0.823,0.842,1.0,0.852,0.868,1.0,1.0,0.881,0.95,1.0	0.771,0.931,0.793,0.766,0.621,0.78,0.857,0.766,0.621,0.75,0.927,0.725	0.146
2087	ENSG00000141084	RANBP10	chr16	-	67738012	67738035	67744264	67744455	67734857	67735042	67772033	67772086	2087	7,15,5,3,9,2,9,2,11,10	3,0,1,0,0,0,0,0,2,0	12,3,15,2,6,14,3,5,12,3,9,3	2,1,4,1,0,0,5,0,4,2,0,0	291	123	6.86774e-05	0.0106002	0.497,1.0,0.679,1.0,1.0,1.0,1.0,1.0,0.699,1.0	0.717,0.559,0.613,0.458,1.0,1.0,0.202,1.0,0.559,0.388,1.0,1.0	0.18
2088	ENSG00000141084	RANBP10	chr16	-	67738012	67738035	67744287	67744455	67734857	67735042	67772033	67772086	2088	7,12,5,3,9,2,9,2,11,9	3,0,1,0,0,0,0,0,2,0	12,3,11,2,4,12,3,5,10,4,10,3	2,1,4,1,0,0,5,0,4,2,0,0	268	123	4.40268e-05	0.00822607	0.517,1.0,0.696,1.0,1.0,1.0,1.0,1.0,0.716,1.0	0.734,0.579,0.558,0.479,1.0,1.0,0.216,1.0,0.534,0.479,1.0,1.0	0.178
2195	ENSG00000121210	TMEM131L	chr4	+	153583189	153583248	153583563	153583672	153581406	153581560	153584834	153584931	2195	9,11,5,13,3,4,2,2,15,7	60,74,42,61,30,23,35,38,45,51	9,7,15,40,23,16,9,11,23,11,6,17	34,37,64,90,63,96,62,52,40,63,28,44	159	209	0.000559918	0.0467696	0.165,0.163,0.135,0.219,0.116,0.186,0.07,0.065,0.305,0.153	0.258,0.199,0.236,0.369,0.324,0.18,0.16,0.218,0.43,0.187,0.22,0.337	-0.102
2262	ENSG00000073331	ALPK1	chr4	+	112315800	112315852	112377729	112377898	112297342	112297469	112411826	112412025	2262	0,0,1,0,0,0,0,0,1,3	18,11,5,5,12,8,5,6,11,2	0,0,3,2,0,0,0,3,0,2,4,6	4,5,26,4,13,9,3,3,8,13,6,4	152	269	0.000106928	0.0143244	0.0,0.0,0.261,0.0,0.0,0.0,0.0,0.0,0.139,0.726	0.0,0.0,0.17,0.469,0.0,0.0,0.0,0.639,0.0,0.214,0.541,0.726	-0.117
2263	ENSG00000073331	ALPK1	chr4	+	112315800	112315852	112377677	112377898	112297400	112297469	112411826	112412025	2263	0,0,1,0,0,0,0,0,1,3	27,24,6,11,19,11,14,8,16,4	0,0,3,2,0,0,0,3,0,2,4,6	5,17,43,11,14,13,8,5,10,17,9,6	152	321	0.000174983	0.0214695	0.0,0.0,0.26,0.0,0.0,0.0,0.0,0.0,0.117,0.613	0.0,0.0,0.128,0.277,0.0,0.0,0.0,0.559,0.0,0.199,0.484,0.679	-0.095
2303	ENSG00000026297	RNASET2	chr6	-	166938894	166939008	166943018	166943809	166934090	166934136	166946681	166946739	2303	9,4,7,5,3,9,2,10,13,9	54,54,156,184,122,61,56,73,112,87	5,1,13,17,15,7,12,12,18,11,10,17	38,34,35,38,16,27,114,167,152,76,76,87	891	214	3.73651e-07	0.000221511	0.038,0.017,0.011,0.006,0.006,0.034,0.009,0.032,0.027,0.024	0.031,0.007,0.082,0.097,0.184,0.059,0.025,0.017,0.028,0.034,0.031,0.045	-0.033
2646	ENSG00000102054	RBBP7	chrX	-	16852415	16852550	16852550	16852628	16852045	16852122	16852748	16852875	2646	1.46104e+29	2,5,0,4,1,4,1,4,6,4	170,180,159,121,86,119,157,219,107,210,153,220	5,12,3,1,2,6,2,10,3,11,11,14	178	235	9.43203e-05	0.0133631	0.99,0.965,1.0,0.981,0.993,0.982,0.993,0.982,0.98,0.985	0.978,0.952,0.986,0.994,0.983,0.963,0.99,0.967,0.979,0.962,0.948,0.954	0.014
2756	ENSG00000196126	HLA-DRB1	chr6	-	32580246	32580270	32580745	32580856	32578768	32579104	32581556	32581838	2756	2.65828e+37	51,39,63,71,63,72,47,57,70,49	8.20141e+44	48,32,65,136,108,196,197,208,147,48,49,65	211	124	0.000366704	0.0361611	0.968,0.977,0.915,0.916,0.919,0.78,0.762,0.927,0.917,0.938	0.909,0.963,0.959,0.82,0.768,0.763,0.754,0.752,0.752,0.962,0.951,0.946	0.044
2942	ENSG00000100429	HDAC10	chr22	-	50248830	50248890	50249102	50249168	50248661	50248751	50249327	50249454	2942	4,0,1,3,4,5,0,1,0,2	0,2,0,0,0,2,1,0,1,1	2,2,1,6,6,3,1,2,0,2,2,1	3,1,9,0,0,2,3,5,6,1,7,0	166	160	5.3038e-06	0.00163726	1.0,0.0,1.0,1.0,1.0,0.707,0.0,1.0,0.0,0.658	0.391,0.658,0.097,1.0,1.0,0.591,0.243,0.278,0.0,0.658,0.216,1.0	0.126
2952	ENSG00000013441	CLK1	chr2	-	200857717	200857884	200857972	200858089	200856890	200856985	200859679	200859746	2952	140,137,102,125,107,130,86,95,104,74	116,110,70,74,108,60,66,68,75,65	63,78,117,78,65,107,102,135,167,70,70,64	51,77,136,112,66,80,117,125,150,73,58,83	217	267	0.000350701	0.0350701	0.598,0.605,0.642,0.675,0.549,0.727,0.616,0.632,0.63,0.583	0.603,0.555,0.514,0.461,0.548,0.622,0.518,0.571,0.578,0.541,0.598,0.487	0.076
3082	ENSG00000247828	TMEM161B-AS1	chr5	+	88282714	88282866	88283009	88283086	88282041	88282106	88285740	88285851	3082	23,19,21,16,12,8,12,5,17,19	1,7,1,1,0,0,1,3,4,1	13,8,11,6,9,6,12,10,18,11,15,17	0,2,0,0,0,0,0,0,3,0,0,1	252	177	2.41791e-05	0.00520218	0.942,0.656,0.937,0.918,1.0,1.0,0.894,0.539,0.749,0.93	1.0,0.738,1.0,1.0,1.0,1.0,1.0,1.0,0.808,1.0,1.0,0.923	-0.099
3290	ENSG00000206503	HLA-A	chr6	+	29942756	29943543	29944121	29944397	29942553	29942626	29945058	29945091	3290	6.22268e+39	203,249,246,286,247,166,94,173,247,187	3.35545e+47	2.37369e+35	887	376	1.83843e-07	0.000163161	0.929,0.92,0.87,0.874,0.887,0.913,0.922,0.911,0.889,0.903	0.857,0.836,0.864,0.85,0.867,0.84,0.922,0.919,0.926,0.863,0.883,0.86	0.028
3291	ENSG00000206503	HLA-A	chr6	+	29943267	29943543	29944121	29944397	29942756	29943026	29945058	29945091	3291	4.67749e+39	203,249,247,286,247,166,94,174,247,187	1.78423e+46	2.3737e+35	376	376	2.26819e-13	8.05206e-10	0.958,0.952,0.904,0.907,0.912,0.943,0.949,0.938,0.926,0.933	0.883,0.861,0.883,0.879,0.888,0.863,0.952,0.948,0.955,0.895,0.912,0.9	0.031
3347	ENSG00000049541	RFC2	chr7	-	74246661	74246763	74249011	74249118	74243145	74243246	74249738	74249780	3347	11,25,11,14,12,13,8,25,29,20	37,39,36,20,26,38,17,48,50,55	24,8,7,5,5,7,10,15,15,23,10,21	61,51,35,32,20,44,44,59,24,70,61,68	207	202	0.000283449	0.0324595	0.225,0.385,0.23,0.406,0.311,0.25,0.315,0.337,0.361,0.262	0.277,0.133,0.163,0.132,0.196,0.134,0.182,0.199,0.379,0.243,0.138,0.232	0.108
3394	ENSG00000196387	ZNF140	chr12	+	133080821	133081072	133083102	133083229	133080473	133080551	133083465	133083561	3394	2,4,6,3,6,2,3,2,5,2	21,23,24,23,14,29,12,14,8,17	0,0,2,4,0,3,3,0,0,0,0,0	14,7,9,10,8,20,25,12,18,15,18,11	351	227	1.09375e-07	0.000110937	0.058,0.101,0.139,0.078,0.217,0.043,0.139,0.085,0.288,0.071	0.0,0.0,0.126,0.206,0.0,0.088,0.072,0.0,0.0,0.0,0.0,0.0	0.081
3461	ENSG00000133657	ATP13A3	chr3	-	194419878	194419967	194425341	194425529	194413758	194413839	194427074	194427252	3461	107,84,53,69,59,56,44,78,61,75	20,9,9,23,11,7,4,5,13,8	56,64,65,53,54,63,55,86,52,71,50,58	15,28,27,26,11,21,13,12,32,20,9,10	288	189	5.82779e-05	0.010092	0.778,0.86,0.794,0.663,0.779,0.84,0.878,0.911,0.755,0.86	0.71,0.6,0.612,0.572,0.763,0.663,0.735,0.825,0.516,0.7,0.785,0.792	0.122
3498	ENSG00000019582	CD74	chr5	-	150403120	150403312	150404679	150404767	150402562	150402625	150406258	150406321	3498	2.94532e+38	317,327,74,127,150,119,63,132,181,144	1.41822e+47	8.12164e+34	188	292	6.41306e-05	0.0103068	0.935,0.938,0.965,0.949,0.94,0.952,0.95,0.945,0.941,0.944	0.965,0.941,0.93,0.935,0.899,0.941,0.94,0.933,0.946,0.925,0.917,0.912	0.014
3595	ENSG00000117448	AKR1A1	chr1	+	45561788	45561878	45566568	45566688	45552435	45552563	45566868	45567020	3595	25,35,17,13,16,24,12,38,32,30	181,201,111,143,88,152,87,142,178,152	45,38,18,23,14,44,43,41,24,54,37,34	119,143,201,128,64,120,161,180,120,199,129,138	190	220	0.000436199	0.040221	0.138,0.168,0.151,0.095,0.174,0.155,0.138,0.237,0.172,0.186	0.305,0.235,0.094,0.172,0.202,0.298,0.236,0.209,0.188,0.239,0.249,0.222	-0.059
4049	ENSG00000025039	RRAGD	chr6	-	89372436	89372585	89377670	89377813	89364615	89368207	89379223	89379338	4049	63,74,33,67,69,15,39,20,44,33	94,87,53,59,84,41,49,66,51,60	8,9,22,18,17,26,77,89,155,58,34,40	8,10,28,6,11,13,56,68,112,44,31,47	243	249	3.99841e-05	0.00767263	0.407,0.466,0.39,0.538,0.457,0.273,0.449,0.237,0.469,0.36	0.506,0.48,0.446,0.755,0.613,0.672,0.585,0.573,0.586,0.575,0.529,0.466	-0.161
4149	ENSG00000177311	ZBTB38	chr3	+	141386871	141386937	141403926	141404031	141381424	141381487	141442388	141442840	4149	11,12,14,10,19,13,7,0,10,5	69,74,57,73,106,53,37,27,41,35	0,0,1,8,12,12,8,5,9,2,0,0	13,17,11,56,52,74,119,103,103,78,67,70	166	205	1.99405e-06	0.000786542	0.164,0.167,0.233,0.145,0.181,0.232,0.189,0.0,0.231,0.15	0.0,0.0,0.101,0.15,0.222,0.167,0.077,0.057,0.097,0.031,0.0,0.0	0.094
4175	ENSG00000036549	ZZZ3	chr1	-	77631849	77633405	77639448	77639602	77584516	77584655	77641383	77641446	4175	29,29,26,40,45,32,28,46,40,38	3.81366e+29	21,32,37,23,23,27,24,38,29,22,16,22	3.90423e+35	254	1656	0.000476734	0.0423101	0.332,0.341,0.334,0.384,0.45,0.355,0.352,0.437,0.376,0.424	0.26,0.33,0.356,0.307,0.292,0.296,0.28,0.351,0.307,0.28,0.267,0.323	0.074
4214	ENSG00000158985	CDC42SE2	chr5	+	131359208	131359547	131385542	131385644	131315975	131316144	131390992	131391108	4214	3.14361e+29	116,100,137,148,138,116,71,92,91,87	3.69454e+35	78,140,141,62,66,61,93,105,69,132,82,111	439	202	0.000495284	0.0428844	0.555,0.624,0.583,0.557,0.557,0.504,0.56,0.61,0.606,0.57	0.685,0.598,0.626,0.655,0.569,0.633,0.638,0.631,0.717,0.599,0.641,0.579	-0.058
4297	ENSG00000120948	TARDBP	chr1	+	11022123	11022250	11023192	11023329	11020586	11020599	11024301	11024335	4297	58,75,61,55,65,61,67,78,66,63	7,12,1,11,4,2,4,4,1,3	62,69,62,72,53,70,55,52,69,57,52,61	11,6,13,8,9,4,9,12,16,13,8,10	227	237	4.8317e-06	0.00155932	0.896,0.867,0.985,0.839,0.944,0.97,0.946,0.953,0.986,0.956	0.855,0.923,0.833,0.904,0.86,0.948,0.865,0.819,0.818,0.821,0.872,0.864	0.069
4306	ENSG00000110700	RPS13	chr11	-	17075453	17075623	17077167	17077246	17075096	17075197	17077428	17077473	4306	3.29344e+29	2.28624e+39	2.84281e+35	1.9222e+47	179	270	0.000158004	0.0203969	0.178,0.181,0.216,0.176,0.187,0.259,0.181,0.191,0.193,0.196	0.182,0.171,0.185,0.143,0.179,0.176,0.166,0.166,0.161,0.145,0.167,0.168	0.028
4433	ENSG00000163867	ZMYM6	chr1	-	35014987	35015162	35019352	35019602	35014696	35014888	35020382	35020467	4433	47,42,37,45,32,27,22,24,50,37	16,8,3,4,12,5,1,12,11,7	28,44,59,27,35,20,31,47,63,36,39,29	18,10,32,20,8,12,16,15,25,6,14,18	350	275	0.000307256	0.0340862	0.698,0.805,0.906,0.898,0.677,0.809,0.945,0.611,0.781,0.806	0.55,0.776,0.592,0.515,0.775,0.567,0.604,0.711,0.664,0.825,0.686,0.559	0.142
4517	ENSG00000026508	CD44	chr11	+	35209964	35210054	35211245	35211449	35208104	35208206	35214851	35214914	4517	6,0,2,1,0,1,1,0,2,2	24,13,18,22,15,11,4,17,14,20	9,5,21,3,4,2,2,6,0,1,2,4	15,28,48,10,15,15,10,7,10,9,7,6	190	304	9.18637e-06	0.00250858	0.286,0.0,0.151,0.068,0.0,0.127,0.286,0.0,0.186,0.138	0.49,0.222,0.412,0.324,0.299,0.176,0.242,0.578,0.0,0.151,0.314,0.516	-0.186
4854	ENSG00000134058	CDK7	chr5	+	69258042	69258153	69259817	69259936	69255459	69255528	69262204	69262304	4854	27,29,14,14,6,19,18,16,24,15	70,70,44,51,34,60,56,26,45,46	19,19,50,28,6,17,34,34,30,37,16,25	47,57,73,21,11,54,41,45,29,51,30,50	211	219	0.000516879	0.0442149	0.286,0.301,0.248,0.222,0.155,0.247,0.25,0.39,0.356,0.253	0.296,0.257,0.416,0.581,0.361,0.246,0.463,0.44,0.518,0.43,0.356,0.342	-0.121
5002	ENSG00000140612	SEC11A	chr15	-	84680712	84680832	84691534	84691644	84670724	84670782	84716024	84716139	5002	55,56,45,64,68,105,67,42,57,48	1.96199e+29	24,51,50,27,31,39,60,58,33,53,52,40	1.62187e+35	210	220	0.000349278	0.0350701	0.227,0.228,0.242,0.277,0.337,0.281,0.275,0.246,0.277,0.28	0.134,0.222,0.213,0.176,0.212,0.235,0.282,0.227,0.145,0.238,0.285,0.175	0.055
5079	ENSG00000164134	NAA15	chr4	+	139370210	139370404	139376364	139376473	139361723	139361937	139378755	139378854	5079	108,110,85,88,82,89,74,117,162,109	41,32,19,34,18,33,11,35,49,28	158,142,100,108,76,72,93,139,98,146,109,104	69,53,51,40,39,40,57,46,46,51,41,47	294	209	0.000105023	0.0143244	0.652,0.71,0.761,0.648,0.764,0.657,0.827,0.704,0.702,0.735	0.619,0.656,0.582,0.657,0.581,0.561,0.537,0.682,0.602,0.671,0.654,0.611	0.098
5146	ENSG00000164919	COX6C	chr8	-	99887489	99887618	99891907	99892052	99877864	99878265	99893638	99893707	5146	1.43168e+29	5.89539e+29	176,188,184,148,102,185,154,149,96,230,209,209	7.39643e+35	245	229	0.000270447	0.0314782	0.185,0.226,0.247,0.233,0.259,0.368,0.206,0.211,0.23,0.228	0.182,0.215,0.207,0.181,0.186,0.221,0.194,0.178,0.159,0.184,0.215,0.206	0.045
5147	ENSG00000164919	COX6C	chr8	-	99887489	99887618	99891907	99892047	99878147	99878265	99893638	99893684	5147	1.34169e+29	5.89539e+29	165,172,168,143,99,175,142,132,88,213,193,195	7.39643e+35	240	229	9.59886e-05	0.0133631	0.178,0.23,0.247,0.231,0.249,0.362,0.198,0.201,0.221,0.219	0.176,0.204,0.196,0.179,0.184,0.215,0.184,0.164,0.15,0.176,0.205,0.198	0.048
5264	ENSG00000164548	TRA2A	chr7	-	23522131	23522432	23531180	23531270	23521706	23521840	23531788	23532041	5264	2,7,1,1,4,1,2,3,9,0	39,38,27,37,17,26,9,25,14,16	0,0,1,2,0,1,1,3,2,3,0,3	27,23,40,39,29,21,26,34,43,32,15,23	190	401	7.16154e-05	0.0108185	0.098,0.28,0.073,0.054,0.332,0.075,0.319,0.202,0.576,0.0	0.0,0.0,0.05,0.098,0.0,0.091,0.075,0.157,0.089,0.165,0.0,0.216	0.122
5276	ENSG00000135317	SNX14	chr6	-	85536791	85536924	85543181	85543306	85533598	85533800	85543604	85543760	5276	21,17,8,15,10,6,5,15,11,5	64,74,46,52,40,44,22,43,47,46	13,23,37,34,9,15,12,20,29,37,11,19	59,50,48,42,37,41,55,53,50,63,46,44	225	233	0.000147621	0.0194094	0.254,0.192,0.153,0.23,0.206,0.124,0.191,0.265,0.195,0.101	0.186,0.323,0.444,0.456,0.201,0.275,0.184,0.281,0.375,0.378,0.198,0.309	-0.11
5680	ENSG00000107643	MAPK8	chr10	+	48424087	48424159	48424513	48424585	48420154	48420320	48425887	48426070	5680	13,7,1,2,0,9,5,3,3,0	42,39,22,30,32,38,35,21,28,16	0,4,4,3,2,0,3,1,1,5,3,0	30,44,64,32,26,44,31,32,42,21,19,22	172	172	0.000345756	0.0350701	0.236,0.152,0.043,0.063,0.0,0.191,0.125,0.125,0.097,0.0	0.0,0.083,0.059,0.086,0.071,0.0,0.088,0.03,0.023,0.192,0.136,0.0	0.039
5781	ENSG00000101901	ALG13	chrX	+	111708026	111708393	111708964	111709048	111684964	111685103	111711674	111711725	5781	3,17,7,3,8,9,2,5,6,8	4,6,3,0,1,5,0,1,0,5	3,8,6,9,13,6,12,11,13,6,4,4	0,2,0,2,0,0,2,1,1,0,0,2	467	184	4.1347e-07	0.000225818	0.228,0.527,0.479,1.0,0.759,0.415,1.0,0.663,1.0,0.387	1.0,0.612,1.0,0.639,1.0,1.0,0.703,0.813,0.837,1.0,1.0,0.441	-0.191
5827	ENSG00000056050	HPF1	chr4	-	169748743	169748842	169750535	169750725	169741956	169742107	169753675	169753835	5827	54,59,35,42,25,23,31,69,55,48	3,3,2,2,3,0,0,9,7,5	48,41,28,57,32,56,66,88,60,44,51,58	11,5,10,18,5,3,7,14,19,11,9,15	290	199	3.20056e-07	0.000221511	0.925,0.931,0.923,0.935,0.851,1.0,1.0,0.84,0.844,0.868	0.75,0.849,0.658,0.685,0.815,0.928,0.866,0.812,0.684,0.733,0.795,0.726	0.137
5891	ENSG00000114978	MOB1A	chr2	-	74165217	74165351	74167013	74167107	74159068	74159254	74172585	74172749	5891	1.94177e+29	2.52218e+29	189,218,184,180,88,157,151,170,129,181,135,165	2.45264e+35	194	234	0.00044842	0.0408177	0.481,0.495,0.511,0.418,0.524,0.589,0.513,0.515,0.497,0.516	0.482,0.499,0.407,0.421,0.375,0.45,0.451,0.488,0.415,0.423,0.455,0.461	0.062
5932	ENSG00000168385	SEPTIN2	chr2	+	241316421	241316540	241320202	241320287	241315354	241315610	241324215	241324241	5932	6,6,1,8,0,3,3,3,2,1	0,1,1,0,1,0,0,1,3,0	5,5,5,2,3,2,5,3,5,4,2,2	3,7,1,0,2,0,3,3,0,6,1,3	219	185	1.38266e-06	0.000577466	1.0,0.835,0.458,1.0,0.0,1.0,1.0,0.717,0.36,1.0	0.585,0.376,0.809,1.0,0.559,1.0,0.585,0.458,1.0,0.36,0.628,0.36	0.094
6042	ENSG00000182973	CNOT10	chr3	+	32716224	32716311	32717153	32717237	32713226	32713369	32720113	32720231	6042	27,16,13,23,4,5,14,11,25,15	25,26,15,17,17,13,20,29,24,19	33,14,35,20,26,23,42,38,26,39,22,30	19,22,19,28,10,15,24,20,21,15,14,34	187	184	0.000336764	0.0350701	0.515,0.377,0.46,0.571,0.188,0.275,0.408,0.272,0.506,0.437	0.631,0.385,0.644,0.413,0.719,0.601,0.633,0.652,0.549,0.719,0.607,0.465	-0.184
6215	ENSG00000164535	DAGLB	chr7	-	6430479	6430607	6432836	6432959	6425987	6426114	6445952	6446104	6215	0,1,0,0,0,0,0,4,0,1	5,4,6,5,5,1,2,9,3,3	1,5,1,2,0,0,1,1,1,2,4,1	3,2,9,2,1,4,2,3,5,6,4,3	223	228	1.68471e-05	0.00398714	0.0,0.204,0.0,0.0,0.0,0.0,0.0,0.312,0.0,0.254	0.254,0.719,0.102,0.506,0.0,0.0,0.338,0.254,0.17,0.254,0.506,0.254	-0.203
6229	ENSG00000164654	MIOS	chr7	+	7567606	7567688	7568025	7568123	7567052	7567484	7572435	7572667	6229	7,6,1,4,4,4,1,6,5,2	27,24,21,31,14,17,27,35,42,37	1,1,0,8,1,0,0,3,1,3,1,5	22,27,21,27,22,21,50,52,29,41,24,29	182	198	0.000185989	0.0223817	0.22,0.214,0.049,0.123,0.237,0.204,0.039,0.157,0.115,0.056	0.047,0.039,0.0,0.244,0.047,0.0,0.0,0.059,0.036,0.074,0.043,0.158	0.079
6463	ENSG00000166716	ZNF592	chr15	+	84764706	84764815	84778182	84778312	84748591	84748664	84782656	84784895	6463	1,4,0,4,2,2,5,3,6,0	7,4,4,10,0,5,3,7,2,4	0,0,1,0,2,1,3,4,1,0,0,1	11,5,6,6,2,2,6,14,6,5,6,6	209	230	2.52655e-05	0.00527604	0.136,0.524,0.0,0.306,1.0,0.306,0.647,0.32,0.768,0.0	0.0,0.0,0.155,0.0,0.524,0.355,0.355,0.239,0.155,0.0,0.0,0.155	0.239
6586	ENSG00000179818	PCBP1-AS1	chr2	-	70053730	70053792	70055655	70055910	70051202	70051305	70059642	70059680	6586	6,2,5,16,4,6,4,3,3,8	0,2,6,0,2,0,1,5,0,0	3,6,7,3,5,6,3,2,3,12,1,1	1,0,0,0,1,1,0,0,2,0,0,1	355	162	0.000297193	0.0334932	1.0,0.313,0.276,1.0,0.477,1.0,0.646,0.215,1.0,1.0	0.578,1.0,1.0,1.0,0.695,0.732,1.0,1.0,0.406,1.0,1.0,0.313	-0.118
6818	ENSG00000156171	DRAM2	chr1	-	111126226	111126294	111131423	111131568	111124741	111124881	111137522	111137586	6818	210,215,158,185,216,186,173,98,112,87	81,90,42,60,74,54,39,21,37,51	53,92,181,121,99,120,119,120,211,78,79,79	35,49,79,63,62,64,58,50,109,46,41,39	245	168	4.12513e-06	0.00146442	0.64,0.621,0.721,0.679,0.667,0.703,0.753,0.762,0.675,0.539	0.509,0.563,0.611,0.568,0.523,0.563,0.585,0.622,0.57,0.538,0.569,0.581	0.109
6857	ENSG00000226752	CUTALP	chr9	+	120844992	120845196	120847293	120847353	120844866	120844899	120851237	120851497	6857	17,25,19,26,20,6,9,10,16,13	5,5,4,10,7,4,5,2,3,1	20,26,22,21,16,15,24,28,36,9,4,5	3,4,4,3,0,0,4,2,3,1,2,1	304	160	0.000598438	0.0494059	0.642,0.725,0.714,0.578,0.601,0.441,0.486,0.725,0.737,0.872	0.778,0.774,0.743,0.787,1.0,1.0,0.759,0.881,0.863,0.826,0.513,0.725	-0.152
6864	ENSG00000104219	ZDHHC2	chr8	+	17207959	17208092	17209931	17210058	17205654	17205775	17210387	17210480	6864	7,6,1,6,5,5,1,2,6,5	28,26,25,31,24,33,42,28,31,21	9,5,19,11,2,8,6,12,10,10,11,7	34,22,52,21,16,29,39,36,38,11,12,13	233	227	6.53251e-05	0.0103068	0.196,0.184,0.038,0.159,0.169,0.129,0.023,0.065,0.159,0.188	0.205,0.181,0.263,0.338,0.109,0.212,0.13,0.245,0.204,0.47,0.472,0.344	-0.133
7062	ENSG00000034677	RNF19A	chr8	-	100274952	100275161	100287500	100288267	100269868	100270013	100309866	100309953	7062	4.68457e+29	161,158,116,139,147,130,85,100,78,123	2.65398e+35	100,116,144,106,97,119,124,125,119,104,75,104	867	309	0.000542501	0.0458543	0.509,0.508,0.486,0.507,0.49,0.44,0.503,0.493,0.601,0.44	0.486,0.549,0.594,0.577,0.615,0.555,0.511,0.533,0.565,0.584,0.557,0.54	-0.058
7099	ENSG00000066427	ATXN3	chr14	-	92088729	92088817	92096092	92096137	92083125	92083258	92096673	92096838	7099	12,23,12,10,15,17,5,7,14,4	9,11,8,8,9,7,3,4,16,5	7,15,8,3,4,10,6,2,14,3,4,4	18,9,13,6,4,13,23,13,15,10,12,8	145	188	1.7498e-05	0.00399478	0.634,0.731,0.66,0.618,0.684,0.759,0.684,0.694,0.532,0.509	0.335,0.684,0.444,0.393,0.565,0.499,0.253,0.166,0.548,0.28,0.302,0.393	0.245
7269	ENSG00000132950	ZMYM5	chr13	-	19837655	19837821	19851354	19851448	19835476	19835689	19851688	19852190	7269	17,10,16,22,12,16,17,14,12,9	11,3,7,8,5,4,0,3,6,5	10,10,19,7,9,10,17,19,8,6,6,7	8,7,9,12,7,7,11,18,8,7,1,6	194	266	0.000494944	0.0428844	0.679,0.82,0.758,0.79,0.767,0.846,1.0,0.865,0.733,0.712	0.632,0.662,0.743,0.444,0.638,0.662,0.679,0.591,0.578,0.54,0.892,0.615	0.157
7297	ENSG00000180776	ZDHHC20	chr13	-	21387507	21387634	21391721	21391854	21382919	21383009	21400372	21400493	7297	12,6,5,8,8,5,10,11,12,7	54,40,19,35,30,28,26,36,44,39	26,18,16,20,5,5,15,23,25,13,13,19	46,41,33,23,18,18,40,54,21,44,39,28	233	227	2.89506e-05	0.0057097	0.178,0.128,0.204,0.182,0.206,0.148,0.273,0.229,0.21,0.149	0.355,0.3,0.321,0.459,0.213,0.213,0.268,0.293,0.537,0.224,0.245,0.398	-0.128
7298	ENSG00000180776	ZDHHC20	chr13	-	21401652	21401685	21402796	21402866	21400372	21400493	21413651	21413772	7298	23,26,16,27,21,14,10,18,30,17	2,1,1,1,0,5,1,2,5,0	23,20,14,18,6,7,14,24,10,20,16,24	7,2,5,4,0,3,5,2,1,3,5,6	170	133	0.000246587	0.0291795	0.9,0.953,0.926,0.955,1.0,0.687,0.887,0.876,0.824,1.0	0.72,0.887,0.687,0.779,1.0,0.646,0.687,0.904,0.887,0.839,0.715,0.758	0.108
7498	ENSG00000124795	DEK	chr6	-	18226173	18226242	18236451	18236600	18223859	18225730	18237380	18237516	7498	3.43348e+29	55,79,34,54,45,55,52,96,94,75	1.93248e+35	77,61,75,189,73,95,100,172,102,67,62,116	249	169	1.37053e-06	0.000577466	0.809,0.749,0.762,0.74,0.757,0.77,0.78,0.728,0.744,0.754	0.63,0.734,0.654,0.611,0.737,0.703,0.762,0.669,0.64,0.742,0.683,0.575	0.081
7499	ENSG00000124795	DEK	chr6	-	18226173	18226242	18237380	18237516	18223859	18225730	18249650	18249839	7499	3.05316e+29	55,79,34,54,45,55,50,96,94,74	1.78181e+35	77,61,75,189,73,96,100,172,102,67,65,116	236	169	1.0121e-07	0.000110937	0.799,0.741,0.785,0.722,0.753,0.825,0.75,0.728,0.744,0.753	0.623,0.68,0.649,0.599,0.724,0.738,0.753,0.652,0.662,0.741,0.661,0.589	0.087
7500	ENSG00000124795	DEK	chr6	-	18226173	18226242	18236451	18236596	18224216	18225730	18237380	18237516	7500	138,161,66,106,86,117,121,156,158,165	55,79,34,54,45,55,52,96,94,75	92,100,84,170,129,147,205,237,112,100,95,93	77,61,75,189,73,95,100,172,102,67,62,116	245	169	7.40429e-06	0.00219044	0.634,0.584,0.572,0.575,0.569,0.595,0.616,0.529,0.537,0.603	0.452,0.531,0.436,0.383,0.549,0.516,0.586,0.487,0.431,0.507,0.514,0.356	0.102
7882	ENSG00000089351	GRAMD1A	chr19	+	35015823	35015967	35019190	35019309	35014188	35014387	35019390	35019533	7882	44,64,16,35,25,18,13,33,27,20	22,30,5,16,11,8,11,16,18,13	23,34,44,33,18,37,20,19,28,14,7,12	17,18,33,24,14,28,33,27,27,31,12,19	244	219	5.71655e-05	0.010092	0.642,0.657,0.742,0.663,0.671,0.669,0.515,0.649,0.574,0.58	0.548,0.629,0.545,0.552,0.536,0.543,0.352,0.387,0.482,0.288,0.344,0.362	0.172
8023	ENSG00000168002	POLR2G	chr11	+	62762541	62762866	62762866	62763026	62761794	62761904	62765181	62765232	8023	14,26,25,11,13,16,13,8,25,10	2.09253e+29	31,22,30,10,9,22,16,27,23,37,30,35	2.36292e+35	425	260	4.75434e-06	0.00155932	0.039,0.059,0.072,0.025,0.038,0.045,0.065,0.017,0.045,0.023	0.074,0.044,0.062,0.029,0.041,0.055,0.035,0.058,0.067,0.115,0.123,0.112	-0.025
8031	ENSG00000143337	TOR1AIP1	chr1	+	179889312	179889369	179900125	179900167	179884691	179884769	179901301	179901388	8031	9,5,8,16,8,6,7,10,6,5	16,18,10,7,9,6,9,8,19,16	6,4,10,0,2,0,6,4,5,1,0,1	25,29,20,17,9,16,14,18,10,15,7,19	157	142	3.74384e-07	0.000221511	0.337,0.201,0.42,0.674,0.446,0.475,0.413,0.531,0.222,0.22	0.178,0.111,0.311,0.0,0.167,0.0,0.279,0.167,0.311,0.057,0.0,0.045	0.258
8054	ENSG00000135249	RINT1	chr7	+	105536564	105536612	105536657	105536749	105532823	105532869	105542407	105542649	8054	8,2,10,5,2,5,1,5,2,5	2,5,0,1,1,0,2,2,1,0	6,3,5,5,5,3,4,1,3,4,11,0	6,2,3,10,4,3,2,4,6,3,7,12	148	192	1.24726e-05	0.00305363	0.838,0.342,1.0,0.866,0.722,1.0,0.393,0.764,0.722,1.0	0.565,0.661,0.684,0.393,0.619,0.565,0.722,0.245,0.393,0.634,0.671,0.0	0.252
8185	ENSG00000196233	LCOR	chr10	+	96858291	96858416	96884402	96884708	96833776	96833841	96907264	96907330	8185	1,1,0,0,0,2,0,1,1,0	1,5,1,4,2,6,1,0,0,1	2,1,2,0,3,3,2,2,0,3,2,2	2,2,4,5,15,2,4,2,1,3,1,2	225	406	2.44127e-07	0.000192589	0.643,0.265,0.0,0.0,0.0,0.376,0.0,1.0,1.0,0.0	0.643,0.474,0.474,0.0,0.265,0.73,0.474,0.643,0.0,0.643,0.783,0.643	-0.153
8227	ENSG00000149100	EIF3M	chr11	+	32594913	32595013	32595965	32596047	32593768	32593949	32600688	32600832	8227	3.32334e+29	125,104,59,87,81,79,82,87,93,69	2.40332e+35	1.2612e+35	200	182	3.67484e-14	2.60914e-10	0.707,0.745,0.791,0.721,0.772,0.793,0.75,0.764,0.73,0.793	0.634,0.716,0.575,0.522,0.615,0.692,0.691,0.615,0.485,0.584,0.664,0.663	0.135
8257	ENSG00000011258	MBTD1	chr17	-	51206887	51207005	51209313	51209430	51203790	51203925	51217333	51217416	8257	0,0,0,0,0,1,2,1,1,0	16,18,13,24,21,26,24,5,19,11	0,5,2,1,3,5,0,0,4,3,1,1	11,11,23,13,27,18,15,9,15,18,7,8	217	218	2.26632e-06	0.000846889	0.0,0.0,0.0,0.0,0.0,0.037,0.077,0.167,0.05,0.0	0.0,0.313,0.08,0.072,0.1,0.218,0.0,0.0,0.211,0.143,0.126,0.112	-0.081
8276	ENSG00000004700	RECQL	chr12	-	21486478	21486585	21490198	21490378	21483375	21483574	21491518	21491716	8276	62,69,53,69,38,82,63,62,138,76	29,14,8,13,16,9,22,27,29,24	90,83,46,71,46,63,81,93,38,82,56,94	33,29,44,24,26,25,21,47,26,36,36,36	280	207	0.00031854	0.0342672	0.612,0.785,0.83,0.797,0.637,0.871,0.679,0.629,0.779,0.701	0.668,0.679,0.436,0.686,0.567,0.651,0.74,0.594,0.519,0.627,0.535,0.659	0.119
8394	ENSG00000082898	XPO1	chr2	-	61492914	61493053	61493893	61494091	61492566	61492748	61495454	61495613	8394	128,118,79,110,55,73,61,151,159,134	102,103,65,92,71,96,67,150,181,108	1.90208e+35	126,130,131,112,97,132,119,153,109,185,113,137	298	239	0.000175385	0.0214695	0.502,0.479,0.494,0.49,0.383,0.379,0.422,0.447,0.413,0.499	0.547,0.562,0.545,0.601,0.496,0.428,0.554,0.508,0.495,0.497,0.584,0.528	-0.078
8404	ENSG00000123349	PFDN5	chr12	+	53295838	53296275	53296429	53296551	53295524	53295639	53297849	53297924	8404	4.52495e+29	13,16,2,15,13,18,12,9,11,2	3.53394e+35	3,4,3,3,5,8,7,6,11,2,1,7	537	222	8.17009e-06	0.0023203	0.935,0.927,0.986,0.916,0.922,0.94,0.951,0.949,0.947,0.988	0.98,0.976,0.985,0.982,0.957,0.962,0.961,0.965,0.944,0.989,0.993,0.958	-0.025
8405	ENSG00000123349	PFDN5	chr12	+	53296218	53296275	53296429	53296551	53295524	53295639	53297849	53297924	8405	155,195,94,157,119,274,191,161,177,142	13,16,2,15,13,18,12,9,11,2	124,133,146,127,87,178,151,150,173,170,144,153	3,4,3,3,5,8,7,6,11,2,1,7	157	222	1.14659e-05	0.00290744	0.944,0.945,0.985,0.937,0.928,0.956,0.957,0.962,0.958,0.99	0.983,0.979,0.986,0.984,0.961,0.969,0.968,0.972,0.957,0.992,0.995,0.969	-0.02
8407	ENSG00000123349	PFDN5	chr12	+	53296218	53296275	53296429	53296551	53295838	53295941	53297849	53297924	8407	159,195,95,153,119,274,192,159,177,142	15,19,3,15,14,18,12,7,11,2	126,136,149,128,87,179,151,152,174,169,144,154	3,4,3,4,5,9,7,5,13,4,1,7	157	222	1.80046e-05	0.00399478	0.937,0.936,0.978,0.935,0.923,0.956,0.958,0.97,0.958,0.99	0.983,0.98,0.986,0.978,0.961,0.966,0.968,0.977,0.95,0.984,0.995,0.969	-0.021
8409	ENSG00000123349	PFDN5	chr12	+	53296243	53296275	53296429	53296551	53295838	53295941	53297849	53297924	8409	3.56446e+29	15,19,3,15,14,18,12,7,11,2	2.82296e+35	3,4,3,4,5,9,7,5,13,4,1,7	132	222	0.000165904	0.0210343	0.976,0.975,0.992,0.972,0.971,0.982,0.983,0.987,0.984,0.996	0.994,0.992,0.994,0.991,0.985,0.985,0.987,0.991,0.979,0.993,0.998,0.987	-0.008
8488	ENSG00000139350	NEDD1	chr12	+	96919984	96920125	96934975	96935205	96907603	96907856	96936610	96936654	8488	1,1,1,5,0,2,3,0,0,1	66,59,40,75,73,80,80,63,82,92	1,0,9,7,3,0,1,3,6,5,1,6	107,76,83,52,68,88,95,89,77,101,68,69	241	330	0.000313167	0.0342075	0.02,0.023,0.033,0.084,0.0,0.033,0.049,0.0,0.0,0.015	0.013,0.0,0.129,0.156,0.057,0.0,0.014,0.044,0.096,0.063,0.02,0.106	-0.032
8676	ENSG00000081189	MEF2C	chr5	-	88760987	88761125	88761184	88761328	88751856	88752043	88804597	88804801	8676	3.39354e+29	41,38,31,27,31,40,15,28,28,14	1.83161e+35	12,29,17,22,21,28,20,23,18,14,11,11	244	238	1.07697e-05	0.00283203	0.89,0.901,0.879,0.918,0.871,0.873,0.912,0.88,0.885,0.929	0.937,0.844,0.91,0.943,0.935,0.928,0.94,0.915,0.928,0.944,0.941,0.948	-0.032
8743	ENSG00000134900	TPP2	chr13	+	102657055	102657207	102663647	102663744	102651338	102651397	102664794	102664936	8743	37,42,38,54,22,37,23,33,42,33	16,23,21,44,37,8,13,24,28,23	28,36,39,25,31,49,24,46,47,33,31,41	40,31,48,56,34,31,41,51,72,44,34,42	252	197	8.87084e-05	0.0131214	0.644,0.588,0.586,0.49,0.317,0.783,0.58,0.518,0.54,0.529	0.354,0.476,0.388,0.259,0.416,0.553,0.314,0.414,0.338,0.37,0.416,0.433	0.163
8864	ENSG00000100591	AHSA1	chr14	+	77462641	77462759	77468082	77468184	77462159	77462242	77469076	77469470	8864	90,87,60,78,64,122,71,133,166,119	1,3,0,0,2,2,1,3,5,3	143,174,82,92,56,114,125,102,109,156,108,122	8,9,4,7,2,2,3,5,3,10,4,5	218	202	6.16961e-05	0.0103068	0.988,0.964,1.0,1.0,0.967,0.983,0.985,0.976,0.969,0.974	0.943,0.947,0.95,0.924,0.963,0.981,0.975,0.95,0.971,0.935,0.962,0.958	0.026

## Sheet: TableS4_Male_MXE
Suganuma Supplementary Table S4. Mutually exclusive exon_Healthy Males vs. FXD Males
ID	GeneID	geneSymbol	chr	strand	1stExonStart_0base	1stExonEnd	2ndExonStart_0base	2ndExonEnd	upstreamES	upstreamEE	downstreamES	downstreamEE	ID.1	IJC_SAMPLE_1	SJC_SAMPLE_1	IJC_SAMPLE_2	SJC_SAMPLE_2	IncFormLen	SkipFormLen	PValue	FDR	IncLevel1	IncLevel2	IncLevelDifference
205	ENSG00000228315	GUSBP11	chr22	-	23695172	23695517	23700725	23700845	23683724	23683867	23705428	23705541	205	4,0,1,0,2,1,0,0,2,0	9,17,7,7,10,12,16,16,14,11	5,5,0,16,2,5,0,1,2,3,2,3,5,4,0	7,6,7,11,17,12,15,10,7,12,9,7,15,21,7	220	445	1.53912e-06	0.000716461	0.473,0.0,0.224,0.0,0.288,0.144,0.0,0.0,0.224,0.0	0.591,0.628,0.0,0.746,0.192,0.457,0.0,0.168,0.366,0.336,0.31,0.464,0.403,0.278,0.0	-0.194
246	ENSG00000154727	GABPA	chr21	+	25741572	25741675	25745209	25745354	25734569	25735070	25749035	25749120	246	1,5,7,4,5,2,4,3,3,1	17,21,26,16,12,22,15,17,19,16	1,6,1,0,0,2,1,2,0,3,2,1,0,2,5	20,21,16,29,12,29,20,18,16,26,25,25,38,11,28	203	245	2.40508e-05	0.00551661	0.066,0.223,0.245,0.232,0.335,0.099,0.243,0.176,0.16,0.07	0.057,0.256,0.07,0.0,0.0,0.077,0.057,0.118,0.0,0.122,0.088,0.046,0.0,0.18,0.177	0.102
690	ENSG00000198796	ALPK2	chr18	-	58534833	58538224	58578813	58580548	58529090	58529238	58607321	58607439	690	12,4,45,10,25,35,51,16,4,8	7.60853e+31	6,9,9,26,12,27,426,691,626,1429,584,909,17,8,3	8.64853e+53	1835	3491	6.79051e-06	0.0022989	0.029,0.009,0.057,0.023,0.032,0.102,0.103,0.044,0.017,0.029	0.013,0.02,0.021,0.039,0.026,0.045,0.362,0.473,0.454,0.484,0.468,0.495,0.03,0.019,0.011	-0.153
691	ENSG00000198796	ALPK2	chr18	-	58578813	58580548	58607321	58607439	58534833	58538224	58611688	58611817	691	0,0,0,0,1,1,3,1,0,1	21,13,64,14,39,36,59,31,9,13	0,0,0,0,1,0,20,33,24,62,24,62,0,0,0	7,9,7,33,20,47,439,698,638,1440,591,901,26,24,5	218	1835	2.77168e-07	0.000258044	0.0,0.0,0.0,0.0,0.178,0.19,0.3,0.214,0.0,0.393	0.0,0.0,0.0,0.0,0.296,0.0,0.277,0.285,0.24,0.266,0.255,0.367,0.0,0.0,0.0	-0.005
864	ENSG00000108406	DHX40	chr17	+	59579696	59579879	59586152	59586233	59579471	59579558	59587895	59588053	864	9,10,1,1,0,1,0,6,1,4	11,12,2,9,10,15,10,15,9,7	10,19,15,3,9,10,14,2,8,1,4,3,16,10,12	7,4,5,9,13,10,10,7,13,6,7,9,12,6,2	283	181	1.06257e-05	0.00325494	0.344,0.348,0.242,0.066,0.0,0.041,0.0,0.204,0.066,0.268	0.477,0.752,0.657,0.176,0.307,0.39,0.472,0.155,0.282,0.096,0.268,0.176,0.46,0.516,0.793	-0.241
1047	ENSG00000065559	MAP2K4	chr17	+	12054888	12054991	12081355	12081530	12020869	12021001	12095574	12095694	1047	1,5,5,3,1,0,1,2,0,1		2,5,5,4,4,4,8,5,5,6,6,5,3,3,1	63,63,48,61,24,49,39,44,31,39,44,35,54,64,38	203	275	7.09972e-07	0.000587541	0.024,0.113,0.059,0.062,0.017,0.0,0.031,0.048,0.0,0.027	0.041,0.097,0.124,0.082,0.184,0.1,0.217,0.133,0.179,0.172,0.156,0.162,0.07,0.06,0.034	-0.083
1095	ENSG00000130402	ACTN4	chr19	+	38710256	38710342	38711275	38711361	38709394	38709476	38714468	38714561	1095	54,65,26,65,44,79,63,50,59,64	56,53,108,62,78,46,43,54,32,48	70,70,47,73,61,87,94,76,54,54,54,51,108,68,96	0,2,3,4,2,7,6,2,0,4,0,0,3,2,0	186	186	6.57215e-06	0.0022989	0.964,0.929,0.963,1.0,0.978,0.849,0.797,0.98,0.937,0.941	1.0,0.972,0.94,0.948,0.968,0.926,0.94,0.974,1.0,0.931,1.0,1.0,0.973,0.971,1.0	-0.036
1108	ENSG00000167526	RPL13	chr16	+	89560953	89561063	89561226	89561368	89560680	89560712	89561577	89561751	1108	200,175,268,253,270,304,310,0,0,0	2,5,1,0,1,14,16,1,4,4	3.20308e+44	2.58125e+59	210	242	1.32727e-08	1.9771e-05	0.071,0.058,0.153,0.152,0.166,0.142,0.127,0.0,0.0,0.0	0.125,0.123,0.108,0.144,0.101,0.135,0.064,0.054,0.052,0.064,0.065,0.07,0.133,0.113,0.102	-0.01
1161	ENSG00000102984	ZNF821	chr16	-	71864137	71864242	71867892	71868037	71860300	71860672	71879906	71880023	1161	8,6,5,2,4,3,18,15,3,7	3.00833e+39	13,9,3,6,7,15,11,7,9,7,10,4,6,3,3	2,0,0,1,0,0,1,1,0,3,0,0,1,0,1	245	205	0.000125961	0.0218176	0.87,0.626,1.0,0.456,0.77,0.456,0.938,0.926,1.0,0.594	0.845,1.0,1.0,0.834,1.0,1.0,0.902,0.854,1.0,0.661,1.0,1.0,0.834,1.0,0.715	-0.146
1489	ENSG00000069943	PIGB	chr15	+	55341737	55341802	55350698	55350803	55340752	55340823	55354797	55354978	1489	4,3,12,13,3,11,6,4,3,6	1,3,0,2,1,3,1,1,0,4	13,11,12,3,5,15,13,7,13,8,2,4,18,6,17	2,1,1,2,1,4,0,5,3,0,0,1,0,9,1	165	205	0.000121382	0.0215251	1.0,0.482,1.0,1.0,1.0,1.0,1.0,1.0,0.788,0.651	0.89,0.932,0.937,0.651,0.861,0.823,1.0,0.635,0.843,1.0,1.0,0.832,1.0,0.453,0.955	0.038
2029	ENSG00000164308	ERAP2	chr5	+	96896731	96896863	96900120	96900189	96896372	96896504	96901505	96901681	2029	39,54,106,101,99,36,50,36,14,35	0,4,0,0,0,0,0,0,1,4	12,18,16,9,4,12,10,12,4,44,22,27,77,63,37	0,0,0,0,0,0,0,0,0,24,18,28,34,38,29	232	169	2.9738e-06	0.00116573	0.513,0.515,0.571,0.502,0.563,0.533,0.574,0.607,0.389,0.526	1.0,1.0,1.0,1.0,1.0,1.0,1.0,1.0,1.0,0.572,0.471,0.413,0.623,0.547,0.482	-0.278
2030	ENSG00000164308	ERAP2	chr5	+	96896731	96896863	96900120	96900245	96896372	96896504	96901505	96901681	2030	39,54,106,101,99,36,50,36,14,35	27,37,58,73,56,23,27,17,16,23	12,18,16,9,4,12,10,12,4,44,22,27,77,63,37	15,10,2,7,6,7,16,5,7,0,2,7,4,8,3	232	225	2.6934e-13	9.6912e-10	0.95,0.946,1.0,1.0,0.99,0.946,0.942,0.921,0.694,0.944	0.437,0.636,0.886,0.555,0.393,0.624,0.377,0.699,0.357,1.0,0.914,0.789,0.949,0.884,0.923	0.238
2427	ENSG00000138760	SCARB2	chr4	-	76175790	76175910	76176436	76176528	76174143	76174313	76179516	76179705	2427	4,8,7,9,3,7,13,7,9,5	2,3,0,0,1,2,3,3,6,2	2,0,1,16,1,10,10,2,0,21,11,6,1,7,1	1,2,3,9,12,11,9,6,3,10,16,8,5,8,3	192	220	3.68029e-05	0.00761411	0.821,0.696,0.8,1.0,0.632,0.471,0.937,0.728,0.721,0.488	0.696,0.0,0.276,0.671,0.087,0.51,0.56,0.276,0.0,0.706,0.441,0.462,0.186,0.501,0.276	0.353
2886	ENSG00000173193	PARP14	chr3	+	122718358	122718958	122720254	122721653	122718070	122718277	122727811	122727986	2886	4.05537e+29	1,4,2,0,2,9,1,3,4,6	5.23587e+44	93,113,97,45,26,53,51,39,46,18,11,23,54,50,46	700	1499	3.90354e-13	9.6912e-10	0.922,0.918,0.925,0.917,0.897,0.921,0.92,0.914,0.915,0.909	0.923,0.917,0.925,0.961,0.977,0.966,0.943,0.953,0.941,0.962,0.965,0.93,0.955,0.943,0.94	-0.031
3453	ENSG00000114098	ARMC8	chr3	+	138221925	138221997	138228917	138229010	138188454	138188530	138235033	138235114	3453	0,6,4,6,4,3,7,3,4,2	73,102,89,62,129,82,118,96,63,81	3,3,2,1,1,1,0,0,2,3,0,2,0,1,5	24,22,22,24,27,31,36,27,10,23,21,17,32,22,24	172	193	1.18886e-05	0.00340563	0.0,0.272,0.152,0.128,0.12,0.104,0.396,0.165,0.176,0.074	0.123,0.133,0.093,0.045,0.04,0.035,0.0,0.0,0.183,0.128,0.0,0.117,0.0,0.049,0.189	0.083
3584	ENSG00000143363	PRUNE1	chr1	+	151018556	151018669	151025514	151025673	151017811	151017904	151027232	151027327	3584	0,4,0,3,0,3,1,3,2,1	19,18,25,46,33,29,12,17,21,28	1,1,0,0,1,2,0,1,2,0,1,0,0,1,1	6,14,13,15,5,13,10,6,7,9,9,7,7,9,10	213	259	0.000164731	0.0262419	0.0,0.307,0.0,0.249,0.0,0.249,0.08,0.343,0.233,0.108	0.169,0.08,0.0,0.0,0.196,0.158,0.0,0.169,0.258,0.0,0.119,0.0,0.0,0.119,0.108	0.065
3867	ENSG00000116791	CRYZ	chr1	-	74707102	74707204	74714578	74714630	74706898	74706994	74723117	74723270	3867	6,12,0,0,0,1,0,4,5,4	6,11,16,11,8,11,14,7,8,10	1,0,1,1,0,0,0,0,0,0,0,0,0,0,0	216,154,163,55,59,122,96,111,79,72,64,76,62,63,28	152	202	4.25792e-08	5.2855e-05	0.1,0.222,0.0,0.0,0.0,0.036,0.0,0.091,0.152,0.094	0.006,0.0,0.008,0.024,0.0,0.0,0.0,0.0,0.0,0.0,0.0,0.0,0.0,0.0,0.0	0.067
3868	ENSG00000116791	CRYZ	chr1	-	74710097	74710247	74714578	74714630	74706898	74706994	74723117	74723270	3868	6,12,0,0,0,1,0,4,5,4	72,56,106,77,97,36,59,53,37,51	1,0,1,1,0,0,0,0,0,0,0,0,0,0,0	247,217,186,29,40,73,88,81,77,55,53,49,67,47,24	152	250	5.13001e-10	9.55208e-07	0.134,0.248,0.0,0.0,0.0,0.064,0.0,0.18,0.291,0.162	0.007,0.0,0.009,0.054,0.0,0.0,0.0,0.0,0.0,0.0,0.0,0.0,0.0,0.0,0.0	0.103
4223	ENSG00000067225	PKM	chr15	-	72202453	72202620	72203021	72203188	72200473	72200655	72206727	72206880	4223	39,50,135,141,117,67,77,75,68,57	64,60,133,97,99,24,45,30,20,34	177,161,152,42,58,88,67,110,105,102,157,120,171,88,60	1.22612e+51	267	267	5.46313e-06	0.00203447	0.056,0.058,0.131,0.098,0.112,0.039,0.057,0.088,0.065,0.039	0.126,0.119,0.131,0.045,0.079,0.063,0.066,0.102,0.105,0.109,0.111,0.113,0.092,0.105,0.04	-0.019
4323	ENSG00000177311	ZBTB38	chr3	+	141386871	141386937	141396258	141396503	141381424	141381487	141403926	141404031	4323	29,22,5,17,8,9,5,22,12,22	6.58806e+33	24,32,36,30,21,45,28,26,13,5,5,3,55,32,20	15,20,19,21,9,20,27,19,16,0,1,1,75,55,14	166	345	7.48264e-06	0.00242307	0.514,0.473,0.464,0.731,0.543,0.728,0.486,0.566,0.446,0.566	0.769,0.769,0.797,0.748,0.829,0.824,0.683,0.74,0.628,1.0,0.912,0.862,0.604,0.547,0.748	-0.212
4741	ENSG00000126749	EMG1	chr12	+	6975228	6975378	6983001	6983206	6975089	6975148	6987781	6987838	4741	74,78,79,86,79,133,85,86,87,181	57,51,12,13,14,7,11,35,31,35	77,83,62,109,94,124,76,76,61,59,60,58,134,58,115	7,2,4,10,4,6,7,5,5,6,3,6,8,10,4	250	305	0.000265989	0.0404304	0.958,0.96,0.951,0.991,0.98,0.988,0.928,0.963,0.991,0.987	0.931,0.981,0.95,0.93,0.966,0.962,0.93,0.949,0.937,0.923,0.961,0.922,0.953,0.876,0.972	0.027
4889	ENSG00000003400	CASP10	chr2	+	201203729	201203766	201208074	201208183	201195841	201195948	201209069	201209562	4889	1,1,0,0,2,1,1,0,2,0	4,4,5,1,2,2,8,4,1,3	3,1,0,1,2,0,1,5,0,3,3,0,4,1,1	9,7,8,4,7,6,23,3,12,9,10,5,6,3,5	137	209	1.77741e-06	0.000778715	0.105,0.234,0.0,0.0,0.253,0.179,0.179,0.0,0.753,0.0	0.337,0.179,0.0,0.276,0.304,0.0,0.062,0.718,0.0,0.337,0.314,0.0,0.504,0.337,0.234	-0.07
5135	ENSG00000185986	SDHAP3	chr5	-	1576543	1576655	1584983	1585133	1576178	1576309	1589246	1589365	5135	19,14,12,15,7,15,15,17,8,13	13,5,4,3,9,7,7,2,1,7	16,19,10,20,9,13,11,13,7,10,9,11,9,21,17	0,1,1,2,0,3,3,6,4,2,7,4,7,5,5	250	212	8.31712e-08	8.84942e-05	1.0,1.0,0.772,0.864,0.748,0.927,1.0,1.0,0.872,0.917	1.0,0.942,0.895,0.895,1.0,0.786,0.757,0.648,0.597,0.809,0.522,0.7,0.522,0.781,0.742	0.137
5210	ENSG00000140105	WARS1	chr14	-	100369086	100369258	100374135	100374265	100361707	100361921	100375282	100375347	5210	15,17,3,0,4,0,0,24,6,4	0,0,3,2,2,1,0,0,1,1	20,13,11,34,16,14,0,0,0,26,8,9,19,17,9	7.90744e+45	230	272	8.98408e-07	0.000608304	0.023,0.022,0.003,0.0,0.004,0.0,0.0,0.028,0.015,0.01	0.029,0.02,0.019,0.035,0.026,0.02,0.0,0.0,0.0,0.034,0.021,0.028,0.035,0.03,0.034	-0.012
5517	ENSG00000162910	MRPL55	chr1	-	228108436	228108474	228108954	228109021	228108234	228108318	228109260	228109299	5517	2,2,9,10,6,10,4,7,2,10	7.40877e+31	5,4,7,5,4,6,1,7,0,5,2,9,10,1,10	5,4,0,3,4,1,0,1,2,0,4,1,1,0,3	167	138	2.76499e-05	0.00588389	1.0,0.623,1.0,0.892,1.0,0.805,0.768,0.853,0.623,0.892	0.452,0.452,1.0,0.579,0.452,0.832,1.0,0.853,0.0,1.0,0.292,0.881,0.892,1.0,0.734	0.151
5628	ENSG00000112078	KCTD20	chr6	+	36474788	36475062	36479120	36479223	36470051	36470257	36481561	36481759	5628	108,134,98,116,89,155,113,95,91,149	0,1,0,1,0,2,1,1,1,1	133,138,89,119,122,122,128,117,99,108,105,102,140,108,168	2,0,3,4,2,4,3,2,3,0,10,1,5,1,7	374	203	0.000165597	0.0262419	0.854,0.879,0.964,0.955,0.942,0.903,0.86,0.945,0.943,0.942	0.973,1.0,0.942,0.942,0.971,0.943,0.959,0.969,0.947,1.0,0.851,0.982,0.938,0.983,0.929	-0.037
5785	ENSG00000039650	PNKP	chr19	-	49861771	49861881	49862043	49862105	49861607	49861695	49862184	49862281	5785	10,11,22,10,15,17,10,5,8,12	10,10,2,3,3,9,10,3,3,5	10,9,3,4,6,11,2,6,9,14,6,2,12,11,14	13,13,13,18,6,14,16,14,11,10,5,6,7,8,13	162	210	0.000307327	0.0457794	0.618,0.613,0.934,0.812,0.549,0.815,0.565,0.764,0.633,0.565	0.499,0.473,0.23,0.224,0.565,0.505,0.139,0.357,0.515,0.645,0.609,0.302,0.69,0.641,0.583	0.222
6052	ENSG00000123106	CCDC91	chr12	+	28226139	28226199	28255580	28255662	28225794	28225861	28257201	28257245	6052	0,2,1,0,0,2,2,0,0,1	8,9,2,3,16,5,10,2,6,12	2,3,0,1,4,3,2,0,1,1,0,0,2,2,1	2,5,10,6,7,9,1,4,2,8,5,4,5,2,2	160	182	0.000137681	0.0230056	0.0,0.431,0.094,0.0,0.0,0.431,0.313,0.0,0.0,0.185	0.532,0.406,0.0,0.159,0.394,0.275,0.695,0.0,0.363,0.124,0.0,0.0,0.313,0.532,0.363	-0.132
6071	ENSG00000115486	GGCX	chr2	-	85555483	85555590	85558916	85559075	85554142	85554306	85561385	85561532	6071	11,4,10,13,14,11,7,7,9,24	5,3,11,3,5,3,5,7,2,5	9,9,11,6,5,15,11,4,9,8,13,13,10,8,8	0,0,3,2,0,1,2,2,3,1,1,2,3,0,2	259	207	1.84301e-05	0.00508398	0.746,0.516,0.571,0.722,0.737,0.746,0.444,0.444,0.782,0.827	1.0,1.0,0.746,0.706,1.0,0.923,0.815,0.615,0.706,0.865,0.912,0.839,0.727,1.0,0.762	-0.188
6888	ENSG00000179818	PCBP1-AS1	chr2	-	70059642	70059680	70083506	70083687	70051202	70051305	70085546	70085624	6888	9,20,33,29,27,14,16,21,9,11	3,3,6,4,4,3,7,7,2,4	30,18,25,16,11,21,22,14,18,13,12,4,12,22,12	0,0,1,1,0,1,0,1,4,0,3,0,2,0,2	281	138	8.29611e-07	0.000608304	0.596,0.831,0.89,0.704,0.815,1.0,0.887,0.563,1.0,1.0	1.0,1.0,0.925,0.887,1.0,0.912,1.0,0.873,0.688,1.0,0.663,1.0,0.747,1.0,0.747	-0.068
6889	ENSG00000179818	PCBP1-AS1	chr2	-	70059642	70059680	70083537	70083687	70051202	70051305	70085546	70085624	6889	10,21,35,25,29,16,15,23,9,11	3,2,2,6,3,0,1,8,0,0	33,18,24,10,10,22,16,15,18,12,7,4,12,22,12	0,0,1,1,0,1,0,1,4,0,3,0,2,0,2	250	138	1.38636e-06	0.000688376	0.648,0.853,0.906,0.697,0.842,1.0,0.892,0.613,1.0,1.0	1.0,1.0,0.93,0.847,1.0,0.924,1.0,0.892,0.713,1.0,0.563,1.0,0.768,1.0,0.768	-0.049
6892	ENSG00000179818	PCBP1-AS1	chr2	-	70059642	70059680	70083537	70083687	70055616	70055910	70085546	70085624	6892	7,19,31,24,27,13,15,23,9,11	3,2,2,6,3,0,1,8,0,0	30,16,19,8,8,19,16,13,16,12,7,2,12,22,12	11,3,4,0,0,2,2,0,5,0,1,3,1,5,3	250	138	2.51832e-05	0.00551661	1.0,0.913,0.945,0.815,0.882,1.0,0.892,0.809,1.0,1.0	0.601,0.746,0.724,1.0,1.0,0.84,0.815,1.0,0.639,1.0,0.794,0.269,0.869,0.708,0.688	0.146
6894	ENSG00000179818	PCBP1-AS1	chr2	-	70059642	70059680	70083506	70083687	70055713	70055910	70085546	70085624	6894	7,19,31,25,26,13,16,21,9,11	0,1,1,3,2,0,1,3,0,0	30,17,21,8,8,19,19,13,16,12,7,4,12,22,12	11,3,4,0,0,2,2,0,5,0,1,3,1,5,3	281	138	2.4677e-05	0.00551661	1.0,0.903,0.938,0.804,0.865,1.0,0.887,0.775,1.0,1.0	0.573,0.736,0.721,1.0,1.0,0.823,0.823,1.0,0.611,1.0,0.775,0.396,0.855,0.684,0.663	0.14
6940	ENSG00000163682	RPL9	chr4	-	39456405	39456538	39457585	39457681	39454863	39454944	39458193	39458309	6940	4.0635e+39	0,1,1,3,2,0,1,3,0,0	3.87836e+59	2.45623e+57	196	233	1.00458e-06	0.000623509	0.847,0.849,0.854,0.852,0.851,0.871,0.856,0.638,0.646,0.651	0.652,0.645,0.645,0.86,0.854,0.851,0.643,0.644,0.641,0.634,0.651,0.641,0.65,0.657,0.645	0.104
7077	ENSG00000156171	DRAM2	chr1	-	111131423	111131568	111137522	111137586	111126226	111126294	111139500	111139666	7077	39,47,38,27,38,16,35,68,25,29	8.74107e+33	16,25,48,21,15,26,26,17,17,10,14,5,20,14,9	112,105,85,182,132,151,137,215,167,102,74,84,121,121,45	164	245	2.14153e-05	0.00531671	0.251,0.231,0.24,0.356,0.271,0.242,0.318,0.32,0.28,0.24	0.176,0.262,0.458,0.147,0.145,0.205,0.221,0.106,0.132,0.128,0.22,0.082,0.198,0.147,0.23	0.084
7249	ENSG00000215114	UBXN2B	chr8	+	58434857	58434948	58439632	58439770	58434394	58434504	58445906	58446068	7249	1,1,1,0,0,0,1,6,0,1	174,234,180,73,153,75,112,216,96,137	2,0,6,2,1,2,1,0,2,4,0,0,1,2,2	22,17,9,7,14,18,15,10,11,15,10,20,13,15,9	191	238	3.99777e-05	0.00804741	0.102,0.065,0.094,0.0,0.0,0.0,0.051,0.454,0.0,0.094	0.102,0.0,0.454,0.263,0.082,0.122,0.077,0.0,0.185,0.249,0.0,0.0,0.087,0.142,0.217	-0.046
7421	ENSG00000249859	PVT1	chr8	+	128009589	128009718	128082752	128082848	127989161	127989291	128096517	128096654	7421	18,27,32,16,20,13,13,10,3,5	11,18,12,8,4,21,23,9,10,12	19,11,27,28,17,15,15,13,12,38,7,10,18,14,6	0,2,0,1,0,1,4,4,3,1,1,0,0,1,0	229	196	0.000112337	0.0209171	0.939,0.92,0.82,0.733,0.74,1.0,0.848,0.682,1.0,0.811	1.0,0.825,1.0,0.96,1.0,0.928,0.762,0.736,0.774,0.97,0.857,1.0,1.0,0.923,1.0	-0.066
7429	ENSG00000249859	PVT1	chr8	+	128070159	128070272	128082752	128082848	127989161	127989291	128096517	128096654	7429	2,11,14,8,13,4,8,4,2,11	1,2,6,5,6,0,2,4,0,1	19,14,4,5,3,8,7,7,14,15,8,1,1,10,5	0,2,0,1,0,1,4,4,3,1,1,0,0,1,0	213	196	4.23884e-05	0.00830812	0.648,0.835,0.682,0.596,0.666,1.0,0.786,0.479,1.0,0.91	1.0,0.866,1.0,0.821,1.0,0.88,0.617,0.617,0.811,0.932,0.88,1.0,1.0,0.902,1.0	-0.128
7449	ENSG00000105339	DENND3	chr8	+	141160631	141160787	141163332	141163429	141155848	141155970	141166189	141166389	7449	14,26,26,22,34,8,5,9,6,6	1,2,6,5,6,0,2,4,0,1	20,23,12,25,10,22,17,29,53,20,21,17,16,5,8	0,2,2,2,2,0,3,1,0,1,0,5,0,0,0	256	197	1.9897e-06	0.000823295	0.915,1.0,0.714,0.894,0.867,0.606,0.658,1.0,0.698,0.606	1.0,0.898,0.822,0.906,0.794,1.0,0.813,0.957,1.0,0.939,1.0,0.723,1.0,1.0,1.0	-0.128
7664	ENSG00000132589	FLOT2	chr17	-	28884224	28884315	28885856	28885947	28883107	28883231	28888944	28889026	7664	0,2,21,13,7,0,0,3,0,1	1,0,8,2,4,4,2,0,2,3	6,5,3,1,0,0,4,0,0,6,0,7,1,1,0	103,121,92,19,16,22,55,74,55,62,29,42,42,14,38	191	191	0.000138997	0.0230056	0.0,0.091,0.135,0.084,0.059,0.0,0.0,0.103,0.0,0.029	0.055,0.04,0.032,0.05,0.0,0.0,0.068,0.0,0.0,0.088,0.0,0.143,0.023,0.067,0.0	0.012
7730	ENSG00000140988	RPS2	chr16	-	1962496	1962656	1963148	1963256	1962057	1962270	1964275	1964365	7730	2,0,2,0,0,9,2,0,0,1	21,20,134,142,112,6,5,26,16,33	1087,1078,1060,1,0,0,2,0,2,0,0,2,1,1,1	5.02153e+59	208	260	1.11022e-16	8.26894e-13	0.001,0.0,0.0,0.0,0.0,0.003,0.001,0.0,0.0,0.0	0.213,0.202,0.24,0.0,0.0,0.0,0.0,0.0,0.001,0.0,0.0,0.001,0.0,0.0,0.0	-0.043
7895	ENSG00000095794	CREM	chr10	+	35188199	35188388	35201450	35201486	35179133	35179276	35206894	35207051	7895	7,8,4,0,4,14,20,10,12,21	4.6825e+39	12,6,6,8,11,16,19,13,16,3,4,6,18,6,14	2,0,3,0,1,1,4,0,0,0,1,0,0,0,0	289	136	1.23504e-06	0.000657041	0.523,0.79,0.485,0.0,0.653,1.0,1.0,0.702,0.653,0.622	0.738,1.0,0.485,1.0,0.838,0.883,0.691,1.0,1.0,1.0,0.653,1.0,1.0,1.0,1.0	-0.243
7917	ENSG00000169813	HNRNPF	chr10	-	43394629	43394688	43396455	43396590	43385616	43387936	43407716	43407819	7917	94,101,58,109,65,138,97,98,63,141	3,1,2,1,1,0,0,2,3,6	105,73,93,125,67,121,122,91,87,95,95,66,128,104,130	66,76,62,41,35,44,49,48,50,27,14,29,33,21,51	235	159	4.86172e-05	0.00928465	0.459,0.443,0.404,0.606,0.473,0.509,0.436,0.542,0.455,0.587	0.518,0.394,0.504,0.674,0.564,0.65,0.628,0.562,0.541,0.704,0.821,0.606,0.724,0.77,0.633	-0.128
7933	ENSG00000114013	CD86	chr3	+	122091600	122091650	122103511	122103847	122055365	122055503	122106197	122106500	7933	2,0,12,16,6,3,1,1,0,5	75,86,58,48,49,90,85,56,51,67	38,29,38,1,0,2,0,0,5,15,9,20,11,9,3	579,544,563,32,46,136,78,42,65,329,201,279,311,153,196	150	436	0.000215959	0.0335096	0.055,0.0,0.069,0.106,0.036,0.209,0.063,0.034,0.0,0.19	0.16,0.134,0.164,0.083,0.0,0.041,0.0,0.0,0.183,0.117,0.115,0.172,0.093,0.146,0.043	-0.021
7938	ENSG00000099290	WASHC2A	chr10	+	50080757	50080931	50084071	50084165	50078674	50078737	50085496	50085558	7938	5,4,5,6,13,8,7,12,8,13	99,96,469,394,464,33,43,83,62,62	5,10,5,27,9,23,3,2,4,13,8,9,10,23,6	2,2,1,0,3,3,1,3,2,1,0,0,0,7,2	274	194	1.11265e-06	0.000637464	0.78,1.0,1.0,1.0,1.0,0.85,1.0,0.895,1.0,0.902	0.639,0.78,0.78,1.0,0.68,0.844,0.68,0.321,0.586,0.902,1.0,1.0,1.0,0.699,0.68	0.17
8686	ENSG00000075413	MARK3	chr14	+	103448918	103448967	103451917	103451983	103428386	103428440	103462404	103462461	8686	9,12,18,10,9,13,13,11,19,13	1,0,0,0,0,1,0,1,0,1	7,17,12,6,16,14,7,10,10,12,12,1,11,16,8	1,2,1,0,0,1,0,0,1,0,0,0,1,2,0	149	166	1.09256e-05	0.00325494	0.909,1.0,0.87,1.0,0.715,0.879,0.828,0.754,0.914,0.935	0.886,0.904,0.93,1.0,1.0,0.94,1.0,1.0,0.918,1.0,1.0,1.0,0.925,0.899,1.0	-0.08
8688	ENSG00000075413	MARK3	chr14	+	103451917	103451983	103457141	103457212	103428386	103428440	103462404	103462461	8688	1,0,3,0,4,2,3,4,2,1	1,0,3,0,4,2,3,4,2,1	1,2,1,0,0,1,0,0,1,0,0,0,1,2,0	22,31,26,22,22,29,10,12,6,20,14,13,27,19,25	166	171	2.22158e-05	0.00533752	0.069,0.0,0.096,0.0,0.164,0.121,0.147,0.186,0.093,0.051	0.045,0.062,0.038,0.0,0.0,0.034,0.0,0.0,0.147,0.0,0.0,0.0,0.037,0.098,0.0	0.062
8785	ENSG00000111596	CNOT2	chr12	+	70294070	70294294	70301704	70301865	70278131	70278274	70310894	70311017	8785	5,6,4,4,1,0,0,5,1,3	14,22,29,37,21,15,18,18,20,19	3,6,5,4,2,3,2,1,3,4,3,2,2,3,8	0,1,5,0,0,0,1,4,2,1,0,0,0,2,0	324	261	0.000118642	0.0215251	1.0,0.707,1.0,0.617,0.287,0.0,0.0,0.573,0.212,1.0	1.0,0.829,0.446,1.0,1.0,1.0,0.617,0.168,0.547,0.763,1.0,1.0,1.0,0.547,1.0	-0.255
8916	ENSG00000141380	SS18	chr18	-	26080304	26080423	26084051	26084175	26078075	26078160	26087500	26087577	8916	1,2,1,3,1,4,2,2,4,0	0,2,0,2,2,3,2,3,3,0	1,2,1,5,3,1,1,4,0,5,0,1,3,1,1	0,6,2,4,0,4,5,1,1,2,6,0,1,2,1	224	219	2.13083e-05	0.00531671	0.494,0.662,1.0,1.0,1.0,0.796,0.662,1.0,0.566,0.0	1.0,0.246,0.328,0.55,1.0,0.196,0.164,0.796,0.0,0.71,0.0,1.0,0.746,0.328,0.494	0.214
8958	ENSG00000118454	ANKRD13C	chr1	-	70270855	70270956	70274719	70274818	70262273	70262803	70276764	70276843	8958	13,21,37,13,16,16,28,21,9,23	1,1,0,0,0,1,1,0,3,2	19,26,15,28,23,14,17,8,10,15,25,7,21,20,17	0,0,0,6,2,1,0,0,0,0,0,0,4,3,0	199	201	1.94254e-05	0.00516717	0.814,0.914,0.882,0.929,0.942,0.802,0.934,0.876,0.901,0.853	1.0,1.0,1.0,0.825,0.921,0.934,1.0,1.0,1.0,1.0,1.0,1.0,0.841,0.871,1.0	-0.075
															3,2,5,1,1,4,2,3,1,4

[truncated: 4 more sheets: TableS5_male_18_61genes, TableS5_female_11(A)_81genes , TableS6_18_MF, TableS6_18_BP]
